# Supplementary material for: Measuring misclassification of Covid-19 as garbage codes: Results of investigating 1,365 deaths and implications for vital statistics in Brazil
Source: PLOS Glob Public Health. 2022 May 5;2(5):e0000199. doi: 10.1371/journal.pgph.0000199 (PMC10021639; doi:10.1371/journal.pgph.0000199)
Supplement: S1 Table — (XLSX) [file pgph.0000199.s001.xlsx]

## Sheet: S1-Table
S1_Table- Other underlying causes not GC-COVID-related investigated. Brazil, February-June 2020.
	COVID-19		Non-COVID-19		Total
	n	%	n	%
HIV/AIDS	3	23.0769	10	76.9231	13
Neoplasms	11	25	33	75	44
Stroke	12	57.1429	9	42.8571	21
Ischemic heart disease	7	63.6364	4	36.3636	11
Other cardiovascular and circulatory diseases	6	35.2941	11	64.7059	17
Chronic obstructive pulmonary disease	10	83.3333	2	16.6667	12
Other chronic respiratory diseases	12	42.8571	16	57.1429	28
Other respiratory diseases	6	35.2941	11	64.7059	17
Diabetes mellitus	8	42.1053	11	57.8947	19
Chronic kidney disease	2	22.2222	7	77.7778	9
Other causes	24	36.9231	41	63.0769	65
Total	101	39.4531	155	60.5469	256
