# Supplementary material for: Measuring misclassification of Covid-19 as garbage codes: Results of investigating 1,365 deaths and implications for vital statistics in Brazil
Source: PLOS Glob Public Health. 2022 May 5;2(5):e0000199. doi: 10.1371/journal.pgph.0000199 (PMC10021639; doi:10.1371/journal.pgph.0000199)
Supplement: S2 Table — (XLSX) [file pgph.0000199.s002.xlsx]

## Sheet: Capital e Interior
	S2_Table- Number of garbage codes COVID-related redistributed to COVID-19 cases
	in capitals and interior of the country. Brazil, February- June 2020.
	Location	Total deaths	Total CG-COVID-related	Redist-GC-COVID-related	COVID-19 reported	COVID-19 estimated	% increase
	Capital	387117	50582	11775.2	71918	83693.2	16.3731
	Interior	1144408	161656	27182.1	134728	161910	20.1755
