# Supplementary material for: Measuring misclassification of Covid-19 as garbage codes: Results of investigating 1,365 deaths and implications for vital statistics in Brazil
Source: PLOS Glob Public Health. 2022 May 5;2(5):e0000199. doi: 10.1371/journal.pgph.0000199 (PMC10021639; doi:10.1371/journal.pgph.0000199)
Supplement: S1 Data — Municipality: Belo Horizonte = Belo Horizonte; Natal (residentes) = Natal; Natal (ocorrencia)., Residente outros municípios = deaths in Natal from other municipalities; Salvador = Salvador, Sex: Feminino = Female; Masculino = Male, Age: 60 e mais = 60 and more; 30 a 59 anos = 30 to 59 years; 0 a 29 anos = 0 to 29 years, Month of death: month, Original cause-of-death: CMD = ill-defined cause of death; SRAG = SARS; Pneumonia = unspecified pneumonia; Septicemia = sepsis; I_RESP_AG = respiratory failure. Diagnostic confirmation criteria: Definitivo = COVID- definitive criterion; Provável: COVID- probable criterion; Possível: COVID- possible criterion; Another diagnosis not related to COVID-19: Another specific diagnosis not COVID-19; Lack of information: Undetermined underlying cause. Final cause-of-death: COVID, Other causes non COVID. (XLSX) [file pgph.0000199.s003.xlsx]

## Sheet: Database
Deaths investigated-2020
Municipality	Sex	Age	Month of death	Original cause-of-death	Diagnostic confirmation criteria	Final cause-of-death
Salvador	Feminino	60 e mais	5	Septicemia	Lack of information	Other causes non COVID
Salvador	Masculino	30 a 59 anos	3	SRAG	Lack of information	Other causes non COVID
Natal (ocorrencia). Residente outros municípios.	Masculino	60 e mais	2	Pneumonia	Lack of information	Other causes non COVID
Salvador	Feminino	60 e mais	3	Septicemia	Lack of information	Other causes non COVID
Salvador	Feminino	60 e mais	4	Septicemia	Lack of information	Other causes non COVID
Belo Horizonte	Feminino	60 e mais	5	Pneumonia	Possível	COVID
Natal (ocorrencia). Residente outros municípios.	Feminino	30 a 59 anos	6	SRAG	Lack of information	Other causes non COVID
Salvador	Feminino	30 a 59 anos	3	CMD	Another diagnosis not related to COVID-19	Other causes non COVID
Natal (residente)	Masculino	60 e mais	6	SRAG	Definitivo	COVID
Natal (residente)	Masculino	60 e mais	6	SRAG	Definitivo	COVID
Natal (ocorrencia). Residente outros municípios.	Masculino	30 a 59 anos	4	Pneumonia	Lack of information	Other causes non COVID
Natal (ocorrencia). Residente outros municípios.	Masculino	0 a 29 anos	2	CMD	Lack of information	Other causes non COVID
Natal (ocorrencia). Residente outros municípios.	Feminino	60 e mais	2	Septicemia	Lack of information	Other causes non COVID
Natal (ocorrencia). Residente outros municípios.	Masculino	30 a 59 anos	2	Pneumonia	Lack of information	Other causes non COVID
Natal (residente)	Masculino	60 e mais	2	Pneumonia	Lack of information	Other causes non COVID
Natal (residente)	Feminino	60 e mais	2	Septicemia	Lack of information	Other causes non COVID
Natal (residente)	Masculino	60 e mais	2	Pneumonia	Lack of information	Other causes non COVID
Natal (residente)	Feminino	60 e mais	2	Pneumonia	Lack of information	Other causes non COVID
Natal (residente)	Masculino	60 e mais	2	Pneumonia	Lack of information	Other causes non COVID
Natal (residente)	Masculino	60 e mais	2	Septicemia	Lack of information	Other causes non COVID
Natal (residente)	Feminino	60 e mais	4	Pneumonia	Lack of information	Other causes non COVID
Salvador	Feminino	60 e mais	2	Pneumonia	Lack of information	Other causes non COVID
Salvador	Masculino	60 e mais	3	Pneumonia	Lack of information	Other causes non COVID
Salvador	Feminino	30 a 59 anos	3	I_RESP_AG	Provável	COVID
Salvador	Masculino	30 a 59 anos	2	Pneumonia	Lack of information	Other causes non COVID
Salvador	Masculino	60 e mais	2	Septicemia	Lack of information	Other causes non COVID
Salvador	Feminino	0 a 29 anos	3	Pneumonia	Lack of information	Other causes non COVID
Salvador	Masculino	60 e mais	2	Pneumonia	Lack of information	Other causes non COVID
Salvador	Feminino	60 e mais	2	Septicemia	Lack of information	Other causes non COVID
Salvador	Feminino	60 e mais	2	Pneumonia	Lack of information	Other causes non COVID
Salvador	Feminino	30 a 59 anos	2	SRAG	Lack of information	Other causes non COVID
Salvador	Masculino	30 a 59 anos	2	Pneumonia	Lack of information	Other causes non COVID
Salvador	Feminino	60 e mais	2	Septicemia	Lack of information	Other causes non COVID
Salvador	Feminino	60 e mais	2	CMD	Another diagnosis not related to COVID-19	Other causes non COVID
Salvador	Feminino	60 e mais	2	Pneumonia	Provável	COVID
Salvador	Feminino	60 e mais	2	CMD	Another diagnosis not related to COVID-19	Other causes non COVID
Salvador	Feminino	60 e mais	2	Septicemia	Lack of information	Other causes non COVID
Salvador	Feminino	60 e mais	2	SRAG	Lack of information	Other causes non COVID
Salvador	Masculino	60 e mais	2	CMD	Lack of information	Other causes non COVID
Salvador	Feminino	60 e mais	2	Septicemia	Lack of information	Other causes non COVID
Salvador	Feminino	0 a 29 anos	2	SRAG	Another diagnosis not related to COVID-19	Other causes non COVID
Salvador	Masculino	60 e mais	2	SRAG	Lack of information	Other causes non COVID
Salvador	Masculino	60 e mais	2	CMD	Lack of information	Other causes non COVID
Salvador	Feminino	60 e mais	2	Pneumonia	Lack of information	Other causes non COVID
Salvador	Masculino	0 a 29 anos	2	Pneumonia	Lack of information	Other causes non COVID
Salvador	Feminino	60 e mais	2	SRAG	Provável	COVID
Salvador	Feminino	60 e mais	2	SRAG	Lack of information	Other causes non COVID
Salvador	Feminino	60 e mais	2	SRAG	Lack of information	Other causes non COVID
Salvador	Feminino	60 e mais	2	SRAG	Lack of information	Other causes non COVID
Salvador	Masculino	60 e mais	2	Septicemia	Lack of information	Other causes non COVID
Salvador	Masculino	30 a 59 anos	2	SRAG	Lack of information	Other causes non COVID
Salvador	Feminino	60 e mais	2	Pneumonia	Lack of information	Other causes non COVID
Salvador	Masculino	60 e mais	2	Pneumonia	Provável	COVID
Salvador	Masculino	60 e mais	2	Pneumonia	Lack of information	Other causes non COVID
Salvador	Masculino	60 e mais	2	Pneumonia	Lack of information	Other causes non COVID
Salvador	Masculino	30 a 59 anos	2	CMD	Lack of information	Other causes non COVID
Salvador	Feminino	60 e mais	2	SRAG	Lack of information	Other causes non COVID
Salvador	Masculino	60 e mais	3	SRAG	Lack of information	Other causes non COVID
Salvador	Masculino	60 e mais	3	CMD	Another diagnosis not related to COVID-19	Other causes non COVID
Salvador	Feminino	60 e mais	3	CMD	Another diagnosis not related to COVID-19	Other causes non COVID
Salvador	Masculino	60 e mais	2	CMD	Another diagnosis not related to COVID-19	Other causes non COVID
Salvador	Feminino	60 e mais	2	Pneumonia	Lack of information	Other causes non COVID
Salvador	Masculino	60 e mais	2	SRAG	Lack of information	Other causes non COVID
Salvador	Masculino	60 e mais	2	Pneumonia	Possível	COVID
Salvador	Feminino	60 e mais	2	Septicemia	Lack of information	Other causes non COVID
Salvador	Masculino	60 e mais	4	Pneumonia	Lack of information	Other causes non COVID
Salvador	Feminino	30 a 59 anos	4	Pneumonia	Lack of information	Other causes non COVID
Salvador	Masculino	60 e mais	3	CMD	Lack of information	Other causes non COVID
Salvador	Feminino	60 e mais	2	Pneumonia	Lack of information	Other causes non COVID
Salvador	Feminino	60 e mais	2	CMD	Lack of information	Other causes non COVID
Salvador	Feminino	60 e mais	2	Pneumonia	Lack of information	Other causes non COVID
Salvador	Masculino	60 e mais	2	Pneumonia	Lack of information	Other causes non COVID
Salvador	Masculino	60 e mais	2	SRAG	Lack of information	Other causes non COVID
Salvador	Feminino	60 e mais	2	Pneumonia	Provável	COVID
Salvador	Masculino	60 e mais	2	SRAG	Lack of information	Other causes non COVID
Salvador	Feminino	60 e mais	2	Pneumonia	Lack of information	Other causes non COVID
Salvador	Masculino	60 e mais	2	Pneumonia	Lack of information	Other causes non COVID
Salvador	Feminino	60 e mais	2	Septicemia	Lack of information	Other causes non COVID
Salvador	Masculino	60 e mais	2	CMD	Another diagnosis not related to COVID-19	Other causes non COVID
Salvador	Feminino	60 e mais	2	CMD	Another diagnosis not related to COVID-19	Other causes non COVID
Salvador	Masculino	60 e mais	2	CMD	Another diagnosis not related to COVID-19	Other causes non COVID
Salvador	Masculino	30 a 59 anos	2	CMD	Lack of information	Other causes non COVID
Salvador	Masculino	60 e mais	2	CMD	Another diagnosis not related to COVID-19	Other causes non COVID
Salvador	Masculino	30 a 59 anos	2	CMD	Another diagnosis not related to COVID-19	Other causes non COVID
Salvador	Masculino	60 e mais	2	CMD	Another diagnosis not related to COVID-19	Other causes non COVID
Salvador	Masculino	60 e mais	2	CMD	Another diagnosis not related to COVID-19	Other causes non COVID
Salvador	Feminino	60 e mais	2	CMD	Lack of information	Other causes non COVID
Salvador	Masculino	60 e mais	2	CMD	Another diagnosis not related to COVID-19	Other causes non COVID
Salvador	Masculino	60 e mais	2	CMD	Another diagnosis not related to COVID-19	Other causes non COVID
Salvador	Feminino	30 a 59 anos	2	Septicemia	Lack of information	Other causes non COVID
Salvador	Masculino	60 e mais	3	Septicemia	Lack of information	Other causes non COVID
Salvador	Masculino	60 e mais	2	CMD	Another diagnosis not related to COVID-19	Other causes non COVID
Salvador	Feminino	60 e mais	3	Pneumonia	Lack of information	Other causes non COVID
Salvador	Feminino	60 e mais	2	SRAG	Lack of information	Other causes non COVID
Salvador	Masculino	60 e mais	2	SRAG	Lack of information	Other causes non COVID
Salvador	Masculino	60 e mais	3	I_RESP_AG	Another diagnosis not related to COVID-19	Other causes non COVID
Salvador	Masculino	60 e mais	4	CMD	Another diagnosis not related to COVID-19	Other causes non COVID
Salvador	Feminino	60 e mais	5	CMD	Definitivo	COVID
Salvador	Masculino	0 a 29 anos	5	CMD	Lack of information	Other causes non COVID
Salvador	Masculino	30 a 59 anos	2	SRAG	Lack of information	Other causes non COVID
Salvador	Masculino	60 e mais	3	Pneumonia	Lack of information	Other causes non COVID
Salvador	Feminino	60 e mais	2	SRAG	Lack of information	Other causes non COVID
Salvador	Feminino	30 a 59 anos	4	SRAG	Lack of information	Other causes non COVID
Salvador	Feminino	30 a 59 anos	2	CMD	Lack of information	Other causes non COVID
Salvador	Feminino	60 e mais	2	SRAG	Lack of information	Other causes non COVID
Salvador	Feminino	60 e mais	2	CMD	Another diagnosis not related to COVID-19	Other causes non COVID
Belo Horizonte	Feminino	60 e mais	2	Pneumonia	Lack of information	Other causes non COVID
Belo Horizonte	Feminino	60 e mais	3	Pneumonia	Possível	COVID
Belo Horizonte	Masculino	60 e mais	3	SRAG	Possível	COVID
Belo Horizonte	Masculino	60 e mais	4	SRAG	Possível	COVID
Belo Horizonte	Feminino	60 e mais	2	Pneumonia	Possível	COVID
Belo Horizonte	Feminino	60 e mais	2	CMD	Lack of information	Other causes non COVID
Belo Horizonte	Masculino	60 e mais	2	CMD	Another diagnosis not related to COVID-19	Other causes non COVID
Belo Horizonte	Masculino	30 a 59 anos	2	CMD	Lack of information	Other causes non COVID
Belo Horizonte	Masculino	60 e mais	2	Septicemia	Lack of information	Other causes non COVID
Natal (ocorrencia). Residente outros municípios.	Feminino	60 e mais	2	Pneumonia	Lack of information	Other causes non COVID
Natal (ocorrencia). Residente outros municípios.	Masculino	30 a 59 anos	3	Septicemia	Lack of information	Other causes non COVID
Natal (ocorrencia). Residente outros municípios.	Feminino	60 e mais	3	Septicemia	Lack of information	Other causes non COVID
Natal (residente)	Masculino	60 e mais	3	Pneumonia	Lack of information	Other causes non COVID
Natal (ocorrencia). Residente outros municípios.	Masculino	0 a 29 anos	6	Septicemia	Definitivo	COVID
Natal (ocorrencia). Residente outros municípios.	Masculino	0 a 29 anos	4	CMD	Lack of information	Other causes non COVID
Natal (residente)	Feminino	60 e mais	2	Septicemia	Lack of information	Other causes non COVID
Natal (residente)	Masculino	60 e mais	3	Pneumonia	Lack of information	Other causes non COVID
Natal (ocorrencia). Residente outros municípios.	Masculino	30 a 59 anos	3	Septicemia	Lack of information	Other causes non COVID
Natal (residente)	Feminino	60 e mais	3	Septicemia	Lack of information	Other causes non COVID
Natal (ocorrencia). Residente outros municípios.	Masculino	60 e mais	3	Pneumonia	Lack of information	Other causes non COVID
Natal (ocorrencia). Residente outros municípios.	Feminino	30 a 59 anos	3	Septicemia	Lack of information	Other causes non COVID
Natal (residente)	Feminino	60 e mais	3	Pneumonia	Lack of information	Other causes non COVID
Natal (ocorrencia). Residente outros municípios.	Feminino	60 e mais	2	Septicemia	Lack of information	Other causes non COVID
Natal (ocorrencia). Residente outros municípios.	Masculino	30 a 59 anos	2	Septicemia	Lack of information	Other causes non COVID
Natal (residente)	Masculino	60 e mais	4	Septicemia	Lack of information	Other causes non COVID
Natal (ocorrencia). Residente outros municípios.	Masculino	60 e mais	3	Septicemia	Lack of information	Other causes non COVID
Natal (residente)	Feminino	60 e mais	4	Pneumonia	Lack of information	Other causes non COVID
Natal (ocorrencia). Residente outros municípios.	Feminino	60 e mais	4	Pneumonia	Lack of information	Other causes non COVID
Natal (ocorrencia). Residente outros municípios.	Feminino	0 a 29 anos	4	Septicemia	Lack of information	Other causes non COVID
Natal (ocorrencia). Residente outros municípios.	Feminino	30 a 59 anos	5	Pneumonia	Lack of information	Other causes non COVID
Natal (residente)	Masculino	30 a 59 anos	5	Pneumonia	Definitivo	COVID
Natal (residente)	Masculino	30 a 59 anos	5	Pneumonia	Lack of information	Other causes non COVID
Natal (residente)	Feminino	60 e mais	5	SRAG	Definitivo	COVID
Salvador	Feminino	60 e mais	3	SRAG	Lack of information	Other causes non COVID
Salvador	Feminino	0 a 29 anos	3	Pneumonia	Lack of information	Other causes non COVID
Salvador	Masculino	60 e mais	3	Pneumonia	Lack of information	Other causes non COVID
Salvador	Masculino	60 e mais	3	SRAG	Lack of information	Other causes non COVID
Salvador	Masculino	60 e mais	3	CMD	Another diagnosis not related to COVID-19	Other causes non COVID
Salvador	Masculino	60 e mais	3	Pneumonia	Lack of information	Other causes non COVID
Salvador	Masculino	0 a 29 anos	4	CMD	Another diagnosis not related to COVID-19	Other causes non COVID
Salvador	Masculino	30 a 59 anos	3	Pneumonia	Lack of information	Other causes non COVID
Salvador	Masculino	60 e mais	3	Pneumonia	Lack of information	Other causes non COVID
Salvador	Feminino	30 a 59 anos	2	CMD	Lack of information	Other causes non COVID
Salvador	Masculino	60 e mais	2	CMD	Another diagnosis not related to COVID-19	Other causes non COVID
Salvador	Masculino	30 a 59 anos	2	CMD	Another diagnosis not related to COVID-19	Other causes non COVID
Salvador	Masculino	30 a 59 anos	2	CMD	Another diagnosis not related to COVID-19	Other causes non COVID
Salvador	Masculino	30 a 59 anos	2	CMD	Another diagnosis not related to COVID-19	Other causes non COVID
Salvador	Feminino	60 e mais	2	CMD	Another diagnosis not related to COVID-19	Other causes non COVID
Salvador	Masculino	60 e mais	2	CMD	Another diagnosis not related to COVID-19	Other causes non COVID
Salvador	Masculino	0 a 29 anos	2	CMD	Lack of information	Other causes non COVID
Salvador	Masculino	30 a 59 anos	2	CMD	Another diagnosis not related to COVID-19	Other causes non COVID
Salvador	Feminino	30 a 59 anos	2	CMD	Another diagnosis not related to COVID-19	Other causes non COVID
Salvador	Masculino	30 a 59 anos	2	CMD	Another diagnosis not related to COVID-19	Other causes non COVID
Salvador	Masculino	0 a 29 anos	3	CMD	Another diagnosis not related to COVID-19	Other causes non COVID
Salvador	Masculino	30 a 59 anos	3	CMD	Another diagnosis not related to COVID-19	Other causes non COVID
Salvador	Masculino	0 a 29 anos	3	CMD	Another diagnosis not related to COVID-19	Other causes non COVID
Salvador	Feminino	0 a 29 anos	3	SRAG	Lack of information	Other causes non COVID
Salvador	Masculino	30 a 59 anos	3	CMD	Another diagnosis not related to COVID-19	Other causes non COVID
Salvador	Masculino	60 e mais	3	CMD	Lack of information	Other causes non COVID
Salvador	Feminino	60 e mais	3	CMD	Lack of information	Other causes non COVID
Salvador	Masculino	30 a 59 anos	3	CMD	Lack of information	Other causes non COVID
Salvador	Masculino	30 a 59 anos	3	CMD	Another diagnosis not related to COVID-19	Other causes non COVID
Salvador	Masculino	60 e mais	5	SRAG	Possível	COVID
Salvador	Feminino	60 e mais	4	Pneumonia	Lack of information	Other causes non COVID
Salvador	Masculino	60 e mais	2	Pneumonia	Lack of information	Other causes non COVID
Salvador	Masculino	60 e mais	2	CMD	Another diagnosis not related to COVID-19	Other causes non COVID
Salvador	Feminino	60 e mais	2	Pneumonia	Lack of information	Other causes non COVID
Salvador	Feminino	30 a 59 anos	3	CMD	Another diagnosis not related to COVID-19	Other causes non COVID
Salvador	Feminino	60 e mais	2	Pneumonia	Lack of information	Other causes non COVID
Salvador	Feminino	60 e mais	3	CMD	Another diagnosis not related to COVID-19	Other causes non COVID
Salvador	Masculino	30 a 59 anos	4	CMD	Another diagnosis not related to COVID-19	Other causes non COVID
Salvador	Feminino	60 e mais	4	CMD	Another diagnosis not related to COVID-19	Other causes non COVID
Salvador	Feminino	60 e mais	3	SRAG	Lack of information	Other causes non COVID
Salvador	Feminino	60 e mais	3	Pneumonia	Lack of information	Other causes non COVID
Salvador	Feminino	0 a 29 anos	3	Pneumonia	Provável	COVID
Salvador	Feminino	60 e mais	3	Pneumonia	Lack of information	Other causes non COVID
Salvador	Feminino	60 e mais	4	Pneumonia	Lack of information	Other causes non COVID
Salvador	Feminino	60 e mais	3	Septicemia	Lack of information	Other causes non COVID
Salvador	Feminino	30 a 59 anos	3	Pneumonia	Lack of information	Other causes non COVID
Salvador	Feminino	30 a 59 anos	3	Pneumonia	Lack of information	Other causes non COVID
Salvador	Feminino	60 e mais	3	Pneumonia	Lack of information	Other causes non COVID
Salvador	Feminino	60 e mais	3	Pneumonia	Lack of information	Other causes non COVID
Salvador	Masculino	30 a 59 anos	3	Pneumonia	Lack of information	Other causes non COVID
Salvador	Feminino	60 e mais	3	SRAG	Possível	COVID
Salvador	Feminino	60 e mais	5	Pneumonia	Definitivo	COVID
Salvador	Feminino	60 e mais	3	Septicemia	Lack of information	Other causes non COVID
Salvador	Feminino	60 e mais	3	Pneumonia	Lack of information	Other causes non COVID
Salvador	Feminino	60 e mais	3	Septicemia	Lack of information	Other causes non COVID
Salvador	Masculino	60 e mais	3	Septicemia	Lack of information	Other causes non COVID
Salvador	Feminino	60 e mais	3	SRAG	Lack of information	Other causes non COVID
Salvador	Masculino	60 e mais	3	SRAG	Lack of information	Other causes non COVID
Salvador	Feminino	60 e mais	3	Septicemia	Lack of information	Other causes non COVID
Salvador	Masculino	30 a 59 anos	3	Pneumonia	Lack of information	Other causes non COVID
Salvador	Feminino	30 a 59 anos	3	CMD	Another diagnosis not related to COVID-19	Other causes non COVID
Salvador	Masculino	30 a 59 anos	3	Septicemia	Lack of information	Other causes non COVID
Salvador	Masculino	60 e mais	3	Pneumonia	Lack of information	Other causes non COVID
Salvador	Feminino	60 e mais	4	Pneumonia	Lack of information	Other causes non COVID
Salvador	Feminino	60 e mais	3	Pneumonia	Lack of information	Other causes non COVID
Salvador	Masculino	30 a 59 anos	3	Pneumonia	Possível	COVID
Salvador	Feminino	60 e mais	3	Pneumonia	Lack of information	Other causes non COVID
Salvador	Feminino	60 e mais	3	Pneumonia	Lack of information	Other causes non COVID
Salvador	Feminino	0 a 29 anos	2	Pneumonia	Lack of information	Other causes non COVID
Salvador	Feminino	30 a 59 anos	2	SRAG	Lack of information	Other causes non COVID
Salvador	Feminino	60 e mais	2	Pneumonia	Lack of information	Other causes non COVID
Salvador	Feminino	60 e mais	2	Pneumonia	Provável	COVID
Salvador	Masculino	60 e mais	3	Pneumonia	Lack of information	Other causes non COVID
Salvador	Masculino	60 e mais	2	Septicemia	Lack of information	Other causes non COVID
Salvador	Feminino	60 e mais	3	Pneumonia	Lack of information	Other causes non COVID
Salvador	Feminino	60 e mais	3	Pneumonia	Lack of information	Other causes non COVID
Salvador	Feminino	60 e mais	2	Pneumonia	Another diagnosis not related to COVID-19	Other causes non COVID
Salvador	Masculino	60 e mais	2	CMD	Lack of information	Other causes non COVID
Salvador	Feminino	60 e mais	3	Pneumonia	Lack of information	Other causes non COVID
Salvador	Masculino	60 e mais	3	SRAG	Another diagnosis not related to COVID-19	Other causes non COVID
Salvador	Masculino	60 e mais	4	Pneumonia	Lack of information	Other causes non COVID
Salvador	Masculino	60 e mais	3	Pneumonia	Lack of information	Other causes non COVID
Salvador	Masculino	60 e mais	2	Septicemia	Lack of information	Other causes non COVID
Salvador	Feminino	60 e mais	2	Septicemia	Lack of information	Other causes non COVID
Salvador	Masculino	60 e mais	2	Pneumonia	Lack of information	Other causes non COVID
Salvador	Feminino	30 a 59 anos	2	Pneumonia	Lack of information	Other causes non COVID
Salvador	Feminino	60 e mais	2	SRAG	Lack of information	Other causes non COVID
Salvador	Feminino	60 e mais	4	I_RESP_AG	Lack of information	Other causes non COVID
Salvador	Masculino	60 e mais	2	CMD	Lack of information	Other causes non COVID
Salvador	Feminino	60 e mais	2	Pneumonia	Lack of information	Other causes non COVID
Salvador	Masculino	0 a 29 anos	3	Pneumonia	Definitivo	COVID
Salvador	Feminino	60 e mais	3	Pneumonia	Lack of information	Other causes non COVID
Salvador	Feminino	60 e mais	2	Septicemia	Lack of information	Other causes non COVID
Salvador	Masculino	60 e mais	2	CMD	Another diagnosis not related to COVID-19	Other causes non COVID
Salvador	Feminino	60 e mais	2	Septicemia	Lack of information	Other causes non COVID
Salvador	Feminino	60 e mais	2	Septicemia	Lack of information	Other causes non COVID
Salvador	Feminino	60 e mais	3	Pneumonia	Provável	COVID
Salvador	Masculino	60 e mais	2	CMD	Lack of information	Other causes non COVID
Salvador	Masculino	60 e mais	2	SRAG	Lack of information	Other causes non COVID
Salvador	Feminino	30 a 59 anos	2	Septicemia	Lack of information	Other causes non COVID
Salvador	Feminino	30 a 59 anos	2	Pneumonia	Another diagnosis not related to COVID-19	Other causes non COVID
Salvador	Feminino	60 e mais	2	CMD	Another diagnosis not related to COVID-19	Other causes non COVID
Salvador	Masculino	30 a 59 anos	2	CMD	Another diagnosis not related to COVID-19	Other causes non COVID
Salvador	Feminino	30 a 59 anos	2	CMD	Another diagnosis not related to COVID-19	Other causes non COVID
Salvador	Masculino	30 a 59 anos	2	CMD	Another diagnosis not related to COVID-19	Other causes non COVID
Salvador	Masculino	60 e mais	2	CMD	Another diagnosis not related to COVID-19	Other causes non COVID
Salvador	Masculino	30 a 59 anos	2	CMD	Another diagnosis not related to COVID-19	Other causes non COVID
Salvador	Masculino	30 a 59 anos	2	CMD	Lack of information	Other causes non COVID
Salvador	Masculino	0 a 29 anos	2	CMD	Another diagnosis not related to COVID-19	Other causes non COVID
Salvador	Masculino	30 a 59 anos	2	CMD	Another diagnosis not related to COVID-19	Other causes non COVID
Salvador	Feminino	60 e mais	2	Pneumonia	Lack of information	Other causes non COVID
Salvador	Masculino	30 a 59 anos	2	CMD	Another diagnosis not related to COVID-19	Other causes non COVID
Salvador	Masculino	60 e mais	2	CMD	Another diagnosis not related to COVID-19	Other causes non COVID
Salvador	Masculino	60 e mais	2	CMD	Another diagnosis not related to COVID-19	Other causes non COVID
Salvador	Masculino	60 e mais	2	CMD	Another diagnosis not related to COVID-19	Other causes non COVID
Salvador	Feminino	60 e mais	2	CMD	Another diagnosis not related to COVID-19	Other causes non COVID
Salvador	Masculino	30 a 59 anos	2	CMD	Another diagnosis not related to COVID-19	Other causes non COVID
Salvador	Feminino	30 a 59 anos	2	CMD	Lack of information	Other causes non COVID
Salvador	Feminino	30 a 59 anos	2	CMD	Lack of information	Other causes non COVID
Salvador	Masculino	0 a 29 anos	2	CMD	Another diagnosis not related to COVID-19	Other causes non COVID
Salvador	Masculino	30 a 59 anos	2	CMD	Another diagnosis not related to COVID-19	Other causes non COVID
Salvador	Feminino	30 a 59 anos	2	CMD	Another diagnosis not related to COVID-19	Other causes non COVID
Salvador	Masculino	30 a 59 anos	2	CMD	Another diagnosis not related to COVID-19	Other causes non COVID
Salvador	Feminino	30 a 59 anos	2	CMD	Another diagnosis not related to COVID-19	Other causes non COVID
Salvador	Feminino	60 e mais	2	CMD	Another diagnosis not related to COVID-19	Other causes non COVID
Salvador	Masculino	0 a 29 anos	2	CMD	Lack of information	Other causes non COVID
Salvador	Masculino	60 e mais	2	CMD	Another diagnosis not related to COVID-19	Other causes non COVID
Salvador	Feminino	60 e mais	2	CMD	Another diagnosis not related to COVID-19	Other causes non COVID
Salvador	Masculino	60 e mais	2	CMD	Another diagnosis not related to COVID-19	Other causes non COVID
Salvador	Masculino	60 e mais	3	Pneumonia	Lack of information	Other causes non COVID
Salvador	Feminino	60 e mais	3	Pneumonia	Lack of information	Other causes non COVID
Salvador	Masculino	60 e mais	3	Pneumonia	Lack of information	Other causes non COVID
Salvador	Masculino	60 e mais	3	Pneumonia	Lack of information	Other causes non COVID
Salvador	Masculino	60 e mais	4	Pneumonia	Lack of information	Other causes non COVID
Salvador	Masculino	60 e mais	4	Pneumonia	Lack of information	Other causes non COVID
Salvador	Masculino	60 e mais	2	SRAG	Lack of information	Other causes non COVID
Salvador	Feminino	60 e mais	3	SRAG	Lack of information	Other causes non COVID
Salvador	Feminino	60 e mais	3	Septicemia	Lack of information	Other causes non COVID
Salvador	Masculino	60 e mais	3	Pneumonia	Lack of information	Other causes non COVID
Salvador	Masculino	60 e mais	3	Pneumonia	Lack of information	Other causes non COVID
Salvador	Masculino	60 e mais	3	Pneumonia	Lack of information	Other causes non COVID
Salvador	Masculino	60 e mais	3	CMD	Another diagnosis not related to COVID-19	Other causes non COVID
Salvador	Masculino	60 e mais	3	CMD	Another diagnosis not related to COVID-19	Other causes non COVID
Salvador	Masculino	30 a 59 anos	4	CMD	Another diagnosis not related to COVID-19	Other causes non COVID
Salvador	Feminino	60 e mais	3	Pneumonia	Lack of information	Other causes non COVID
Salvador	Feminino	60 e mais	3	Pneumonia	Lack of information	Other causes non COVID
Salvador	Feminino	60 e mais	3	SRAG	Lack of information	Other causes non COVID
Salvador	Feminino	60 e mais	3	Pneumonia	Lack of information	Other causes non COVID
Salvador	Feminino	60 e mais	2	Septicemia	Lack of information	Other causes non COVID
Salvador	Masculino	60 e mais	2	Pneumonia	Lack of information	Other causes non COVID
Salvador	Feminino	60 e mais	3	SRAG	Another diagnosis not related to COVID-19	Other causes non COVID
Salvador	Masculino	60 e mais	3	Pneumonia	Lack of information	Other causes non COVID
Salvador	Feminino	60 e mais	3	SRAG	Lack of information	Other causes non COVID
Salvador	Feminino	60 e mais	2	Pneumonia	Lack of information	Other causes non COVID
Salvador	Masculino	60 e mais	2	Pneumonia	Lack of information	Other causes non COVID
Salvador	Feminino	60 e mais	2	SRAG	Lack of information	Other causes non COVID
Salvador	Feminino	60 e mais	3	SRAG	Lack of information	Other causes non COVID
Salvador	Feminino	60 e mais	3	Pneumonia	Lack of information	Other causes non COVID
Salvador	Feminino	60 e mais	3	SRAG	Lack of information	Other causes non COVID
Salvador	Masculino	60 e mais	2	Septicemia	Lack of information	Other causes non COVID
Salvador	Masculino	60 e mais	2	Pneumonia	Lack of information	Other causes non COVID
Salvador	Masculino	60 e mais	3	Pneumonia	Lack of information	Other causes non COVID
Salvador	Feminino	60 e mais	2	SRAG	Lack of information	Other causes non COVID
Salvador	Feminino	60 e mais	3	SRAG	Lack of information	Other causes non COVID
Salvador	Masculino	60 e mais	3	SRAG	Definitivo	COVID
Salvador	Masculino	60 e mais	3	SRAG	Lack of information	Other causes non COVID
Salvador	Feminino	60 e mais	3	Septicemia	Lack of information	Other causes non COVID
Salvador	Feminino	60 e mais	2	SRAG	Lack of information	Other causes non COVID
Salvador	Masculino	30 a 59 anos	4	CMD	Another diagnosis not related to COVID-19	Other causes non COVID
Salvador	Feminino	60 e mais	3	CMD	Another diagnosis not related to COVID-19	Other causes non COVID
Salvador	Masculino	60 e mais	3	SRAG	Lack of information	Other causes non COVID
Salvador	Masculino	60 e mais	2	Pneumonia	Lack of information	Other causes non COVID
Salvador	Feminino	60 e mais	3	Pneumonia	Lack of information	Other causes non COVID
Salvador	Feminino	60 e mais	3	Pneumonia	Lack of information	Other causes non COVID
Salvador	Feminino	60 e mais	4	CMD	Another diagnosis not related to COVID-19	Other causes non COVID
Belo Horizonte	Masculino	60 e mais	2	Pneumonia	Another diagnosis not related to COVID-19	Other causes non COVID
Belo Horizonte	Feminino	60 e mais	2	Pneumonia	Lack of information	Other causes non COVID
Belo Horizonte	Masculino	60 e mais	2	Pneumonia	Lack of information	Other causes non COVID
Belo Horizonte	Masculino	0 a 29 anos	3	SRAG	Possível	COVID
Belo Horizonte	Masculino	30 a 59 anos	2	CMD	Another diagnosis not related to COVID-19	Other causes non COVID
Belo Horizonte	Masculino	60 e mais	2	Pneumonia	Possível	COVID
Belo Horizonte	Feminino	60 e mais	2	Pneumonia	Possível	COVID
Belo Horizonte	Masculino	0 a 29 anos	4	CMD	Another diagnosis not related to COVID-19	Other causes non COVID
Belo Horizonte	Feminino	30 a 59 anos	2	SRAG	Possível	COVID
Belo Horizonte	Feminino	60 e mais	3	Pneumonia	Lack of information	Other causes non COVID
Belo Horizonte	Masculino	60 e mais	2	Septicemia	Lack of information	Other causes non COVID
Belo Horizonte	Feminino	60 e mais	2	Pneumonia	Lack of information	Other causes non COVID
Belo Horizonte	Feminino	60 e mais	2	Pneumonia	Possível	COVID
Belo Horizonte	Masculino	60 e mais	2	Pneumonia	Possível	COVID
Belo Horizonte	Feminino	60 e mais	2	Septicemia	Another diagnosis not related to COVID-19	Other causes non COVID
Belo Horizonte	Feminino	60 e mais	3	Pneumonia	Possível	COVID
Belo Horizonte	Masculino	60 e mais	2	Septicemia	Lack of information	Other causes non COVID
Belo Horizonte	Feminino	60 e mais	3	Pneumonia	Possível	COVID
Belo Horizonte	Feminino	60 e mais	2	CMD	Lack of information	Other causes non COVID
Belo Horizonte	Feminino	60 e mais	2	Pneumonia	Possível	COVID
Belo Horizonte	Feminino	60 e mais	2	CMD	Lack of information	Other causes non COVID
Belo Horizonte	Feminino	0 a 29 anos	2	CMD	Lack of information	Other causes non COVID
Belo Horizonte	Masculino	60 e mais	2	CMD	Another diagnosis not related to COVID-19	Other causes non COVID
Belo Horizonte	Masculino	60 e mais	2	CMD	Lack of information	Other causes non COVID
Belo Horizonte	Feminino	60 e mais	3	CMD	Lack of information	Other causes non COVID
Belo Horizonte	Feminino	60 e mais	3	Pneumonia	Lack of information	Other causes non COVID
Belo Horizonte	Feminino	60 e mais	2	Septicemia	Lack of information	Other causes non COVID
Belo Horizonte	Feminino	60 e mais	2	Pneumonia	Lack of information	Other causes non COVID
Belo Horizonte	Feminino	60 e mais	2	Pneumonia	Lack of information	Other causes non COVID
Belo Horizonte	Masculino	60 e mais	2	Pneumonia	Lack of information	Other causes non COVID
Belo Horizonte	Masculino	60 e mais	2	Pneumonia	Lack of information	Other causes non COVID
Belo Horizonte	Feminino	60 e mais	2	CMD	Lack of information	Other causes non COVID
Belo Horizonte	Masculino	60 e mais	2	Septicemia	Lack of information	Other causes non COVID
Belo Horizonte	Masculino	60 e mais	2	Pneumonia	Lack of information	Other causes non COVID
Belo Horizonte	Feminino	60 e mais	3	Pneumonia	Lack of information	Other causes non COVID
Belo Horizonte	Feminino	60 e mais	4	SRAG	Possível	COVID
Belo Horizonte	Feminino	60 e mais	3	Pneumonia	Possível	COVID
Belo Horizonte	Masculino	60 e mais	3	Septicemia	Lack of information	Other causes non COVID
Belo Horizonte	Masculino	30 a 59 anos	3	Septicemia	Lack of information	Other causes non COVID
Belo Horizonte	Feminino	60 e mais	2	Septicemia	Lack of information	Other causes non COVID
Belo Horizonte	Feminino	60 e mais	2	Pneumonia	Lack of information	Other causes non COVID
Belo Horizonte	Feminino	60 e mais	2	Septicemia	Lack of information	Other causes non COVID
Belo Horizonte	Masculino	60 e mais	2	Pneumonia	Lack of information	Other causes non COVID
Belo Horizonte	Feminino	60 e mais	3	Pneumonia	Lack of information	Other causes non COVID
Belo Horizonte	Masculino	60 e mais	2	Septicemia	Another diagnosis not related to COVID-19	Other causes non COVID
Belo Horizonte	Masculino	60 e mais	3	Pneumonia	Possível	COVID
Belo Horizonte	Feminino	60 e mais	3	CMD	Lack of information	Other causes non COVID
Belo Horizonte	Masculino	60 e mais	3	Pneumonia	Possível	COVID
Belo Horizonte	Feminino	60 e mais	4	CMD	Another diagnosis not related to COVID-19	Other causes non COVID
Belo Horizonte	Feminino	60 e mais	3	Pneumonia	Possível	COVID
Belo Horizonte	Feminino	60 e mais	4	Pneumonia	Possível	COVID
Belo Horizonte	Feminino	60 e mais	4	Pneumonia	Possível	COVID
Belo Horizonte	Feminino	60 e mais	2	Pneumonia	Lack of information	Other causes non COVID
Belo Horizonte	Masculino	60 e mais	2	Pneumonia	Lack of information	Other causes non COVID
Belo Horizonte	Feminino	60 e mais	2	Pneumonia	Lack of information	Other causes non COVID
Belo Horizonte	Masculino	60 e mais	2	Pneumonia	Lack of information	Other causes non COVID
Belo Horizonte	Feminino	0 a 29 anos	2	Pneumonia	Another diagnosis not related to COVID-19	Other causes non COVID
Belo Horizonte	Feminino	60 e mais	2	Pneumonia	Lack of information	Other causes non COVID
Belo Horizonte	Feminino	30 a 59 anos	2	Septicemia	Lack of information	Other causes non COVID
Belo Horizonte	Masculino	60 e mais	2	Septicemia	Lack of information	Other causes non COVID
Belo Horizonte	Feminino	60 e mais	2	Pneumonia	Lack of information	Other causes non COVID
Belo Horizonte	Masculino	60 e mais	2	Pneumonia	Possível	COVID
Belo Horizonte	Masculino	60 e mais	2	Septicemia	Lack of information	Other causes non COVID
Belo Horizonte	Feminino	60 e mais	5	Pneumonia	Possível	COVID
Belo Horizonte	Feminino	60 e mais	5	Pneumonia	Possível	COVID
Belo Horizonte	Masculino	30 a 59 anos	4	SRAG	Possível	COVID
Belo Horizonte	Feminino	60 e mais	3	Septicemia	Lack of information	Other causes non COVID
Belo Horizonte	Feminino	60 e mais	3	Pneumonia	Lack of information	Other causes non COVID
Belo Horizonte	Feminino	60 e mais	4	SRAG	Lack of information	Other causes non COVID
Belo Horizonte	Masculino	30 a 59 anos	4	Pneumonia	Possível	COVID
Belo Horizonte	Feminino	60 e mais	4	Pneumonia	Lack of information	Other causes non COVID
Belo Horizonte	Feminino	60 e mais	3	Pneumonia	Lack of information	Other causes non COVID
Belo Horizonte	Feminino	60 e mais	3	Pneumonia	Lack of information	Other causes non COVID
Belo Horizonte	Feminino	60 e mais	2	Pneumonia	Lack of information	Other causes non COVID
Belo Horizonte	Feminino	60 e mais	2	Septicemia	Lack of information	Other causes non COVID
Belo Horizonte	Masculino	60 e mais	2	Pneumonia	Possível	COVID
Belo Horizonte	Feminino	60 e mais	4	SRAG	Possível	COVID
Belo Horizonte	Feminino	30 a 59 anos	5	Septicemia	Lack of information	Other causes non COVID
Belo Horizonte	Feminino	60 e mais	2	Pneumonia	Lack of information	Other causes non COVID
Belo Horizonte	Feminino	30 a 59 anos	2	CMD	Lack of information	Other causes non COVID
Belo Horizonte	Masculino	60 e mais	4	Pneumonia	Possível	COVID
Belo Horizonte	Feminino	60 e mais	5	Pneumonia	Possível	COVID
Belo Horizonte	Masculino	60 e mais	5	Pneumonia	Possível	COVID
Belo Horizonte	Masculino	60 e mais	5	Pneumonia	Possível	COVID
Belo Horizonte	Feminino	60 e mais	2	Septicemia	Lack of information	Other causes non COVID
Belo Horizonte	Feminino	60 e mais	2	CMD	Another diagnosis not related to COVID-19	Other causes non COVID
Belo Horizonte	Masculino	60 e mais	2	Pneumonia	Lack of information	Other causes non COVID
Belo Horizonte	Masculino	60 e mais	3	Septicemia	Lack of information	Other causes non COVID
Belo Horizonte	Masculino	60 e mais	3	Septicemia	Lack of information	Other causes non COVID
Belo Horizonte	Masculino	60 e mais	3	Pneumonia	Lack of information	Other causes non COVID
Belo Horizonte	Feminino	60 e mais	3	Pneumonia	Lack of information	Other causes non COVID
Belo Horizonte	Masculino	60 e mais	3	Pneumonia	Lack of information	Other causes non COVID
Belo Horizonte	Feminino	60 e mais	2	Septicemia	Lack of information	Other causes non COVID
Belo Horizonte	Masculino	60 e mais	2	Septicemia	Lack of information	Other causes non COVID
Belo Horizonte	Masculino	30 a 59 anos	2	Pneumonia	Lack of information	Other causes non COVID
Belo Horizonte	Masculino	60 e mais	3	CMD	Another diagnosis not related to COVID-19	Other causes non COVID
Belo Horizonte	Feminino	60 e mais	3	CMD	Lack of information	Other causes non COVID
Belo Horizonte	Masculino	60 e mais	3	Septicemia	Lack of information	Other causes non COVID
Belo Horizonte	Feminino	60 e mais	3	Pneumonia	Lack of information	Other causes non COVID
Belo Horizonte	Masculino	60 e mais	3	Pneumonia	Lack of information	Other causes non COVID
Belo Horizonte	Masculino	30 a 59 anos	2	CMD	Lack of information	Other causes non COVID
Belo Horizonte	Masculino	60 e mais	3	CMD	Another diagnosis not related to COVID-19	Other causes non COVID
Belo Horizonte	Feminino	30 a 59 anos	3	Pneumonia	Lack of information	Other causes non COVID
Belo Horizonte	Feminino	60 e mais	3	CMD	Lack of information	Other causes non COVID
Belo Horizonte	Masculino	30 a 59 anos	3	Pneumonia	Lack of information	Other causes non COVID
Belo Horizonte	Feminino	60 e mais	3	Septicemia	Lack of information	Other causes non COVID
Belo Horizonte	Masculino	60 e mais	3	Pneumonia	Lack of information	Other causes non COVID
Belo Horizonte	Feminino	60 e mais	3	Pneumonia	Lack of information	Other causes non COVID
Belo Horizonte	Feminino	60 e mais	3	Pneumonia	Lack of information	Other causes non COVID
Belo Horizonte	Masculino	30 a 59 anos	3	Septicemia	Lack of information	Other causes non COVID
Belo Horizonte	Masculino	60 e mais	3	Septicemia	Possível	COVID
Belo Horizonte	Feminino	60 e mais	5	CMD	Possível	COVID
Belo Horizonte	Feminino	60 e mais	3	Septicemia	Lack of information	Other causes non COVID
Belo Horizonte	Feminino	60 e mais	3	Pneumonia	Possível	COVID
Belo Horizonte	Feminino	60 e mais	3	Pneumonia	Possível	COVID
Belo Horizonte	Feminino	60 e mais	3	Pneumonia	Possível	COVID
Belo Horizonte	Masculino	60 e mais	3	Pneumonia	Lack of information	Other causes non COVID
Belo Horizonte	Masculino	30 a 59 anos	3	Pneumonia	Lack of information	Other causes non COVID
Belo Horizonte	Masculino	30 a 59 anos	3	Pneumonia	Lack of information	Other causes non COVID
Belo Horizonte	Masculino	30 a 59 anos	4	Pneumonia	Possível	COVID
Belo Horizonte	Feminino	30 a 59 anos	3	Pneumonia	Possível	COVID
Belo Horizonte	Feminino	60 e mais	3	Septicemia	Possível	COVID
Belo Horizonte	Masculino	60 e mais	3	Pneumonia	Lack of information	Other causes non COVID
Belo Horizonte	Masculino	60 e mais	3	Pneumonia	Possível	COVID
Belo Horizonte	Feminino	60 e mais	4	Pneumonia	Possível	COVID
Belo Horizonte	Feminino	60 e mais	2	Pneumonia	Possível	COVID
Belo Horizonte	Feminino	60 e mais	2	Pneumonia	Possível	COVID
Belo Horizonte	Masculino	60 e mais	3	Pneumonia	Lack of information	Other causes non COVID
Belo Horizonte	Masculino	60 e mais	3	Pneumonia	Lack of information	Other causes non COVID
Belo Horizonte	Masculino	60 e mais	2	Pneumonia	Possível	COVID
Belo Horizonte	Masculino	60 e mais	2	I_RESP_AG	Possível	COVID
Belo Horizonte	Feminino	60 e mais	2	Septicemia	Lack of information	Other causes non COVID
Belo Horizonte	Feminino	60 e mais	3	Pneumonia	Possível	COVID
Belo Horizonte	Masculino	60 e mais	3	Pneumonia	Possível	COVID
Belo Horizonte	Masculino	60 e mais	3	Pneumonia	Lack of information	Other causes non COVID
Belo Horizonte	Feminino	60 e mais	3	Septicemia	Lack of information	Other causes non COVID
Belo Horizonte	Masculino	60 e mais	3	Pneumonia	Lack of information	Other causes non COVID
Belo Horizonte	Feminino	60 e mais	3	Pneumonia	Another diagnosis not related to COVID-19	Other causes non COVID
Belo Horizonte	Feminino	60 e mais	3	Septicemia	Lack of information	Other causes non COVID
Belo Horizonte	Feminino	60 e mais	2	Pneumonia	Lack of information	Other causes non COVID
Belo Horizonte	Feminino	60 e mais	3	Pneumonia	Possível	COVID
Belo Horizonte	Masculino	30 a 59 anos	4	SRAG	Possível	COVID
Belo Horizonte	Masculino	0 a 29 anos	3	Pneumonia	Possível	COVID
Belo Horizonte	Feminino	60 e mais	4	Pneumonia	Possível	COVID
Belo Horizonte	Masculino	30 a 59 anos	4	Septicemia	Lack of information	Other causes non COVID
Belo Horizonte	Masculino	30 a 59 anos	3	Pneumonia	Possível	COVID
Belo Horizonte	Feminino	60 e mais	3	Pneumonia	Possível	COVID
Belo Horizonte	Feminino	60 e mais	3	CMD	Lack of information	Other causes non COVID
Belo Horizonte	Feminino	60 e mais	3	Pneumonia	Lack of information	Other causes non COVID
Belo Horizonte	Feminino	60 e mais	3	Septicemia	Lack of information	Other causes non COVID
Belo Horizonte	Masculino	60 e mais	3	Pneumonia	Definitivo	COVID
Belo Horizonte	Masculino	60 e mais	5	CMD	Lack of information	Other causes non COVID
Belo Horizonte	Masculino	60 e mais	5	Pneumonia	Lack of information	Other causes non COVID
Belo Horizonte	Feminino	60 e mais	4	Pneumonia	Possível	COVID
Belo Horizonte	Feminino	60 e mais	4	SRAG	Lack of information	Other causes non COVID
Belo Horizonte	Masculino	60 e mais	3	Septicemia	Lack of information	Other causes non COVID
Belo Horizonte	Masculino	60 e mais	4	SRAG	Lack of information	Other causes non COVID
Belo Horizonte	Feminino	60 e mais	4	Septicemia	Lack of information	Other causes non COVID
Belo Horizonte	Feminino	60 e mais	4	Septicemia	Lack of information	Other causes non COVID
Belo Horizonte	Masculino	30 a 59 anos	5	CMD	Another diagnosis not related to COVID-19	Other causes non COVID
Belo Horizonte	Masculino	30 a 59 anos	3	SRAG	Provável	COVID
Belo Horizonte	Feminino	60 e mais	4	Septicemia	Another diagnosis not related to COVID-19	Other causes non COVID
Belo Horizonte	Feminino	60 e mais	3	Pneumonia	Possível	COVID
Belo Horizonte	Feminino	60 e mais	3	Pneumonia	Possível	COVID
Belo Horizonte	Feminino	30 a 59 anos	3	Pneumonia	Lack of information	Other causes non COVID
Belo Horizonte	Feminino	60 e mais	3	Pneumonia	Lack of information	Other causes non COVID
Belo Horizonte	Feminino	60 e mais	3	SRAG	Possível	COVID
Belo Horizonte	Feminino	60 e mais	3	Pneumonia	Possível	COVID
Belo Horizonte	Masculino	30 a 59 anos	4	Pneumonia	Lack of information	Other causes non COVID
Belo Horizonte	Masculino	60 e mais	4	Pneumonia	Lack of information	Other causes non COVID
Belo Horizonte	Feminino	60 e mais	4	Pneumonia	Provável	COVID
Belo Horizonte	Masculino	60 e mais	4	Pneumonia	Lack of information	Other causes non COVID
Belo Horizonte	Masculino	60 e mais	4	SRAG	Possível	COVID
Belo Horizonte	Masculino	60 e mais	4	Pneumonia	Lack of information	Other causes non COVID
Belo Horizonte	Feminino	60 e mais	4	Pneumonia	Lack of information	Other causes non COVID
Belo Horizonte	Feminino	60 e mais	6	SRAG	Possível	COVID
Belo Horizonte	Masculino	60 e mais	6	Pneumonia	Definitivo	COVID
Belo Horizonte	Feminino	60 e mais	4	Pneumonia	Provável	COVID
Belo Horizonte	Masculino	30 a 59 anos	3	Pneumonia	Possível	COVID
Belo Horizonte	Feminino	60 e mais	4	Septicemia	Lack of information	Other causes non COVID
Belo Horizonte	Masculino	30 a 59 anos	4	Septicemia	Lack of information	Other causes non COVID
Belo Horizonte	Feminino	60 e mais	4	CMD	Lack of information	Other causes non COVID
Belo Horizonte	Masculino	60 e mais	4	Pneumonia	Possível	COVID
Belo Horizonte	Masculino	60 e mais	4	Septicemia	Lack of information	Other causes non COVID
Belo Horizonte	Feminino	60 e mais	3	Septicemia	Possível	COVID
Belo Horizonte	Masculino	60 e mais	4	Pneumonia	Lack of information	Other causes non COVID
Belo Horizonte	Feminino	30 a 59 anos	4	Pneumonia	Possível	COVID
Belo Horizonte	Feminino	60 e mais	5	Pneumonia	Possível	COVID
Belo Horizonte	Feminino	60 e mais	5	Pneumonia	Possível	COVID
Belo Horizonte	Masculino	60 e mais	5	Pneumonia	Lack of information	Other causes non COVID
Belo Horizonte	Masculino	60 e mais	5	Pneumonia	Possível	COVID
Belo Horizonte	Masculino	60 e mais	4	Pneumonia	Possível	COVID
Belo Horizonte	Masculino	0 a 29 anos	4	SRAG	Lack of information	Other causes non COVID
Belo Horizonte	Masculino	60 e mais	4	Pneumonia	Provável	COVID
Belo Horizonte	Masculino	60 e mais	3	Pneumonia	Lack of information	Other causes non COVID
Belo Horizonte	Masculino	60 e mais	3	CMD	Lack of information	Other causes non COVID
Belo Horizonte	Feminino	60 e mais	3	Pneumonia	Lack of information	Other causes non COVID
Belo Horizonte	Masculino	60 e mais	4	Septicemia	Lack of information	Other causes non COVID
Belo Horizonte	Masculino	60 e mais	4	Pneumonia	Lack of information	Other causes non COVID
Belo Horizonte	Feminino	60 e mais	4	SRAG	Possível	COVID
Belo Horizonte	Feminino	60 e mais	3	Septicemia	Lack of information	Other causes non COVID
Belo Horizonte	Masculino	60 e mais	3	Septicemia	Lack of information	Other causes non COVID
Belo Horizonte	Masculino	0 a 29 anos	5	CMD	Another diagnosis not related to COVID-19	Other causes non COVID
Belo Horizonte	Feminino	30 a 59 anos	6	CMD	Another diagnosis not related to COVID-19	Other causes non COVID
Belo Horizonte	Feminino	60 e mais	5	Pneumonia	Lack of information	Other causes non COVID
Belo Horizonte	Feminino	60 e mais	5	CMD	Lack of information	Other causes non COVID
Belo Horizonte	Masculino	30 a 59 anos	3	SRAG	Possível	COVID
Belo Horizonte	Masculino	60 e mais	6	CMD	Lack of information	Other causes non COVID
Belo Horizonte	Masculino	30 a 59 anos	6	Pneumonia	Lack of information	Other causes non COVID
Belo Horizonte	Feminino	60 e mais	4	CMD	Possível	COVID
Belo Horizonte	Masculino	30 a 59 anos	3	Septicemia	Lack of information	Other causes non COVID
Belo Horizonte	Masculino	60 e mais	3	Pneumonia	Lack of information	Other causes non COVID
Belo Horizonte	Feminino	60 e mais	3	CMD	Another diagnosis not related to COVID-19	Other causes non COVID
Belo Horizonte	Feminino	30 a 59 anos	3	Septicemia	Lack of information	Other causes non COVID
Belo Horizonte	Feminino	60 e mais	3	CMD	Lack of information	Other causes non COVID
Belo Horizonte	Feminino	0 a 29 anos	3	CMD	Another diagnosis not related to COVID-19	Other causes non COVID
Natal (residente)	Feminino	60 e mais	3	Septicemia	Lack of information	Other causes non COVID
Natal (residente)	Masculino	60 e mais	2	Pneumonia	Lack of information	Other causes non COVID
Natal (residente)	Feminino	60 e mais	2	Pneumonia	Lack of information	Other causes non COVID
Natal (residente)	Masculino	60 e mais	3	Pneumonia	Lack of information	Other causes non COVID
Natal (residente)	Feminino	60 e mais	2	Pneumonia	Lack of information	Other causes non COVID
Natal (residente)	Masculino	60 e mais	2	Pneumonia	Lack of information	Other causes non COVID
Natal (ocorrencia). Residente outros municípios.	Masculino	60 e mais	3	Septicemia	Lack of information	Other causes non COVID
Natal (ocorrencia). Residente outros municípios.	Masculino	60 e mais	2	Septicemia	Lack of information	Other causes non COVID
Natal (ocorrencia). Residente outros municípios.	Masculino	60 e mais	2	Pneumonia	Lack of information	Other causes non COVID
Natal (residente)	Feminino	60 e mais	2	Pneumonia	Lack of information	Other causes non COVID
Natal (ocorrencia). Residente outros municípios.	Feminino	60 e mais	2	Septicemia	Lack of information	Other causes non COVID
Natal (residente)	Masculino	30 a 59 anos	2	Pneumonia	Lack of information	Other causes non COVID
Natal (residente)	Masculino	60 e mais	2	Pneumonia	Lack of information	Other causes non COVID
Natal (residente)	Feminino	60 e mais	3	Pneumonia	Lack of information	Other causes non COVID
Natal (residente)	Masculino	60 e mais	3	Pneumonia	Definitivo	COVID
Natal (residente)	Masculino	30 a 59 anos	2	Septicemia	Lack of information	Other causes non COVID
Natal (residente)	Masculino	60 e mais	2	Pneumonia	Lack of information	Other causes non COVID
Natal (residente)	Feminino	60 e mais	3	Pneumonia	Lack of information	Other causes non COVID
Natal (residente)	Feminino	60 e mais	2	Septicemia	Lack of information	Other causes non COVID
Natal (residente)	Feminino	30 a 59 anos	2	Pneumonia	Lack of information	Other causes non COVID
Natal (ocorrencia). Residente outros municípios.	Masculino	60 e mais	2	Pneumonia	Lack of information	Other causes non COVID
Natal (residente)	Feminino	60 e mais	2	Pneumonia	Lack of information	Other causes non COVID
Natal (ocorrencia). Residente outros municípios.	Masculino	60 e mais	2	Pneumonia	Lack of information	Other causes non COVID
Natal (residente)	Feminino	60 e mais	3	Pneumonia	Lack of information	Other causes non COVID
Natal (residente)	Feminino	60 e mais	2	Septicemia	Lack of information	Other causes non COVID
Natal (residente)	Masculino	60 e mais	2	Septicemia	Lack of information	Other causes non COVID
Natal (residente)	Feminino	60 e mais	6	Pneumonia	Definitivo	COVID
Natal (residente)	Feminino	30 a 59 anos	2	CMD	Lack of information	Other causes non COVID
Natal (residente)	Feminino	0 a 29 anos	3	CMD	Lack of information	Other causes non COVID
Natal (ocorrencia). Residente outros municípios.	Feminino	60 e mais	3	CMD	Lack of information	Other causes non COVID
Natal (ocorrencia). Residente outros municípios.	Masculino	60 e mais	3	CMD	Lack of information	Other causes non COVID
Natal (residente)	Feminino	60 e mais	3	Pneumonia	Lack of information	Other causes non COVID
Natal (residente)	Masculino	60 e mais	3	Pneumonia	Lack of information	Other causes non COVID
Natal (residente)	Masculino	60 e mais	3	Pneumonia	Lack of information	Other causes non COVID
Natal (residente)	Feminino	60 e mais	3	Pneumonia	Definitivo	COVID
Natal (ocorrencia). Residente outros municípios.	Feminino	60 e mais	2	Septicemia	Lack of information	Other causes non COVID
Natal (ocorrencia). Residente outros municípios.	Masculino	60 e mais	3	Pneumonia	Lack of information	Other causes non COVID
Natal (residente)	Masculino	60 e mais	3	Pneumonia	Lack of information	Other causes non COVID
Natal (residente)	Feminino	60 e mais	3	Pneumonia	Lack of information	Other causes non COVID
Natal (residente)	Feminino	60 e mais	3	Pneumonia	Lack of information	Other causes non COVID
Natal (ocorrencia). Residente outros municípios.	Feminino	60 e mais	3	Pneumonia	Lack of information	Other causes non COVID
Natal (residente)	Feminino	60 e mais	2	Pneumonia	Lack of information	Other causes non COVID
Natal (residente)	Masculino	60 e mais	4	CMD	Lack of information	Other causes non COVID
Natal (ocorrencia). Residente outros municípios.	Masculino	60 e mais	3	Pneumonia	Lack of information	Other causes non COVID
Natal (ocorrencia). Residente outros municípios.	Masculino	0 a 29 anos	3	Septicemia	Lack of information	Other causes non COVID
Natal (residente)	Masculino	60 e mais	4	Pneumonia	Lack of information	Other causes non COVID
Natal (residente)	Masculino	60 e mais	3	Pneumonia	Lack of information	Other causes non COVID
Natal (residente)	Feminino	60 e mais	3	Septicemia	Lack of information	Other causes non COVID
Natal (residente)	Feminino	60 e mais	3	CMD	Lack of information	Other causes non COVID
Natal (ocorrencia). Residente outros municípios.	Feminino	0 a 29 anos	3	Pneumonia	Lack of information	Other causes non COVID
Natal (ocorrencia). Residente outros municípios.	Feminino	60 e mais	4	Septicemia	Lack of information	Other causes non COVID
Natal (residente)	Feminino	60 e mais	3	Pneumonia	Lack of information	Other causes non COVID
Natal (residente)	Masculino	60 e mais	3	Pneumonia	Lack of information	Other causes non COVID
Natal (residente)	Feminino	30 a 59 anos	3	Pneumonia	Lack of information	Other causes non COVID
Natal (residente)	Masculino	60 e mais	4	Pneumonia	Lack of information	Other causes non COVID
Natal (residente)	Feminino	30 a 59 anos	4	CMD	Lack of information	Other causes non COVID
Natal (residente)	Masculino	0 a 29 anos	4	CMD	Lack of information	Other causes non COVID
Natal (residente)	Feminino	60 e mais	4	Pneumonia	Lack of information	Other causes non COVID
Natal (residente)	Feminino	30 a 59 anos	4	Pneumonia	Lack of information	Other causes non COVID
Natal (ocorrencia). Residente outros municípios.	Masculino	60 e mais	3	Pneumonia	Lack of information	Other causes non COVID
Natal (residente)	Masculino	60 e mais	3	Pneumonia	Lack of information	Other causes non COVID
Natal (residente)	Masculino	30 a 59 anos	5	SRAG	Possível	COVID
Natal (residente)	Feminino	60 e mais	4	Septicemia	Lack of information	Other causes non COVID
Natal (residente)	Masculino	60 e mais	3	Pneumonia	Lack of information	Other causes non COVID
Natal (ocorrencia). Residente outros municípios.	Masculino	60 e mais	4	Pneumonia	Lack of information	Other causes non COVID
Natal (ocorrencia). Residente outros municípios.	Feminino	60 e mais	4	Septicemia	Lack of information	Other causes non COVID
Natal (residente)	Feminino	60 e mais	4	Pneumonia	Lack of information	Other causes non COVID
Natal (ocorrencia). Residente outros municípios.	Masculino	60 e mais	4	Septicemia	Lack of information	Other causes non COVID
Natal (ocorrencia). Residente outros municípios.	Masculino	60 e mais	4	Pneumonia	Lack of information	Other causes non COVID
Natal (ocorrencia). Residente outros municípios.	Masculino	30 a 59 anos	5	Pneumonia	Lack of information	Other causes non COVID
Natal (residente)	Feminino	60 e mais	5	Septicemia	Lack of information	Other causes non COVID
Natal (residente)	Feminino	60 e mais	5	Septicemia	Lack of information	Other causes non COVID
Natal (ocorrencia). Residente outros municípios.	Masculino	30 a 59 anos	5	Pneumonia	Lack of information	Other causes non COVID
Natal (residente)	Feminino	60 e mais	6	Pneumonia	Lack of information	Other causes non COVID
Natal (residente)	Masculino	60 e mais	4	Septicemia	Lack of information	Other causes non COVID
Natal (residente)	Masculino	30 a 59 anos	3	Septicemia	Lack of information	Other causes non COVID
Natal (residente)	Feminino	60 e mais	4	Septicemia	Lack of information	Other causes non COVID
Natal (residente)	Masculino	30 a 59 anos	4	SRAG	Lack of information	Other causes non COVID
Natal (residente)	Masculino	60 e mais	4	Pneumonia	Lack of information	Other causes non COVID
Natal (residente)	Feminino	60 e mais	3	Pneumonia	Lack of information	Other causes non COVID
Natal (residente)	Feminino	60 e mais	5	Pneumonia	Lack of information	Other causes non COVID
Natal (residente)	Feminino	60 e mais	5	Septicemia	Lack of information	Other causes non COVID
Natal (residente)	Masculino	60 e mais	4	CMD	Lack of information	Other causes non COVID
Natal (residente)	Feminino	30 a 59 anos	4	I_RESP_AG	Lack of information	Other causes non COVID
Natal (residente)	Masculino	30 a 59 anos	5	SRAG	Definitivo	COVID
Natal (residente)	Masculino	60 e mais	4	SRAG	Lack of information	Other causes non COVID
Natal (residente)	Feminino	60 e mais	4	Pneumonia	Lack of information	Other causes non COVID
Natal (residente)	Masculino	60 e mais	4	SRAG	Lack of information	Other causes non COVID
Natal (residente)	Feminino	60 e mais	4	CMD	Lack of information	Other causes non COVID
Natal (residente)	Feminino	60 e mais	4	SRAG	Lack of information	Other causes non COVID
Natal (residente)	Masculino	0 a 29 anos	4	Pneumonia	Provável	COVID
Natal (ocorrencia). Residente outros municípios.	Masculino	60 e mais	4	Pneumonia	Lack of information	Other causes non COVID
Natal (ocorrencia). Residente outros municípios.	Masculino	60 e mais	5	Pneumonia	Provável	COVID
Natal (ocorrencia). Residente outros municípios.	Masculino	60 e mais	5	Pneumonia	Lack of information	Other causes non COVID
Natal (ocorrencia). Residente outros municípios.	Masculino	60 e mais	6	SRAG	Definitivo	COVID
Natal (residente)	Masculino	30 a 59 anos	4	SRAG	Lack of information	Other causes non COVID
Natal (residente)	Feminino	60 e mais	4	Pneumonia	Lack of information	Other causes non COVID
Natal (residente)	Masculino	60 e mais	5	Pneumonia	Definitivo	COVID
Natal (residente)	Masculino	60 e mais	6	SRAG	Possível	COVID
Natal (ocorrencia). Residente outros municípios.	Feminino	60 e mais	4	Pneumonia	Lack of information	Other causes non COVID
Natal (residente)	Masculino	60 e mais	5	I_RESP_AG	Lack of information	Other causes non COVID
Natal (residente)	Feminino	60 e mais	5	SRAG	Lack of information	Other causes non COVID
Natal (residente)	Masculino	60 e mais	5	SRAG	Definitivo	COVID
Natal (residente)	Masculino	30 a 59 anos	5	Septicemia	Lack of information	Other causes non COVID
Natal (ocorrencia). Residente outros municípios.	Feminino	0 a 29 anos	6	SRAG	Lack of information	Other causes non COVID
Natal (residente)	Feminino	60 e mais	4	Pneumonia	Provável	COVID
Natal (residente)	Feminino	60 e mais	5	CMD	Lack of information	Other causes non COVID
Natal (residente)	Masculino	60 e mais	5	Septicemia	Lack of information	Other causes non COVID
Natal (residente)	Masculino	60 e mais	5	CMD	Lack of information	Other causes non COVID
Natal (residente)	Feminino	60 e mais	5	Septicemia	Lack of information	Other causes non COVID
Natal (residente)	Masculino	60 e mais	5	CMD	Lack of information	Other causes non COVID
Natal (residente)	Masculino	60 e mais	5	Pneumonia	Lack of information	Other causes non COVID
Natal (residente)	Feminino	60 e mais	5	CMD	Lack of information	Other causes non COVID
Natal (residente)	Feminino	60 e mais	5	SRAG	Lack of information	Other causes non COVID
Natal (residente)	Masculino	60 e mais	6	SRAG	Definitivo	COVID
Natal (residente)	Masculino	60 e mais	5	Septicemia	Lack of information	Other causes non COVID
Natal (residente)	Masculino	60 e mais	5	SRAG	Lack of information	Other causes non COVID
Natal (residente)	Masculino	60 e mais	5	SRAG	Lack of information	Other causes non COVID
Natal (residente)	Masculino	30 a 59 anos	5	I_RESP_AG	Possível	COVID
Natal (residente)	Feminino	60 e mais	6	Pneumonia	Lack of information	Other causes non COVID
Natal (residente)	Feminino	60 e mais	6	Pneumonia	Definitivo	COVID
Natal (residente)	Masculino	60 e mais	5	Pneumonia	Lack of information	Other causes non COVID
Natal (residente)	Masculino	30 a 59 anos	5	SRAG	Lack of information	Other causes non COVID
Natal (residente)	Feminino	60 e mais	5	SRAG	Lack of information	Other causes non COVID
Natal (residente)	Feminino	60 e mais	5	Pneumonia	Lack of information	Other causes non COVID
Natal (ocorrencia). Residente outros municípios.	Masculino	60 e mais	6	Septicemia	Lack of information	Other causes non COVID
Natal (ocorrencia). Residente outros municípios.	Masculino	60 e mais	5	Pneumonia	Lack of information	Other causes non COVID
Natal (residente)	Masculino	60 e mais	5	Pneumonia	Definitivo	COVID
Natal (residente)	Masculino	30 a 59 anos	5	SRAG	Lack of information	Other causes non COVID
Natal (residente)	Feminino	60 e mais	6	Pneumonia	Definitivo	COVID
Natal (residente)	Masculino	30 a 59 anos	6	SRAG	Definitivo	COVID
Natal (residente)	Feminino	60 e mais	6	SRAG	Possível	COVID
Natal (residente)	Feminino	30 a 59 anos	3	Pneumonia	Definitivo	COVID
Natal (residente)	Masculino	60 e mais	5	Septicemia	Lack of information	Other causes non COVID
Natal (residente)	Masculino	60 e mais	5	CMD	Lack of information	Other causes non COVID
Natal (residente)	Feminino	60 e mais	5	SRAG	Lack of information	Other causes non COVID
Natal (residente)	Masculino	60 e mais	5	SRAG	Definitivo	COVID
Natal (residente)	Feminino	60 e mais	5	Septicemia	Definitivo	COVID
Natal (residente)	Masculino	30 a 59 anos	6	SRAG	Lack of information	Other causes non COVID
Natal (residente)	Feminino	60 e mais	6	SRAG	Possível	COVID
Natal (residente)	Masculino	60 e mais	6	Pneumonia	Definitivo	COVID
Natal (residente)	Feminino	60 e mais	6	Pneumonia	Definitivo	COVID
Natal (residente)	Masculino	60 e mais	6	SRAG	Possível	COVID
Natal (residente)	Masculino	60 e mais	6	SRAG	Possível	COVID
Natal (residente)	Feminino	30 a 59 anos	6	SRAG	Provável	COVID
Natal (residente)	Masculino	60 e mais	6	SRAG	Definitivo	COVID
Natal (residente)	Masculino	60 e mais	6	SRAG	Definitivo	COVID
Natal (residente)	Masculino	60 e mais	6	CMD	Another diagnosis not related to COVID-19	Other causes non COVID
Natal (ocorrencia). Residente outros municípios.	Feminino	60 e mais	6	SRAG	Definitivo	COVID
Natal (ocorrencia). Residente outros municípios.	Feminino	60 e mais	6	SRAG	Definitivo	COVID
Natal (residente)	Feminino	60 e mais	6	Pneumonia	Definitivo	COVID
Natal (residente)	Feminino	60 e mais	5	Pneumonia	Definitivo	COVID
Natal (residente)	Masculino	30 a 59 anos	6	SRAG	Definitivo	COVID
Natal (residente)	Feminino	60 e mais	6	SRAG	Definitivo	COVID
Natal (residente)	Masculino	60 e mais	6	SRAG	Definitivo	COVID
Natal (residente)	Masculino	60 e mais	6	Septicemia	Definitivo	COVID
Natal (residente)	Masculino	30 a 59 anos	6	SRAG	Definitivo	COVID
Natal (residente)	Masculino	60 e mais	6	SRAG	Lack of information	Other causes non COVID
Natal (residente)	Masculino	30 a 59 anos	6	Pneumonia	Possível	COVID
Natal (residente)	Feminino	60 e mais	6	SRAG	Definitivo	COVID
Natal (residente)	Feminino	30 a 59 anos	6	SRAG	Definitivo	COVID
Natal (residente)	Masculino	60 e mais	6	SRAG	Possível	COVID
Natal (residente)	Feminino	30 a 59 anos	6	CMD	Lack of information	Other causes non COVID
Natal (residente)	Feminino	60 e mais	6	SRAG	Definitivo	COVID
Natal (residente)	Feminino	60 e mais	6	Pneumonia	Possível	COVID
Natal (residente)	Feminino	30 a 59 anos	6	Pneumonia	Definitivo	COVID
Natal (residente)	Feminino	60 e mais	6	SRAG	Definitivo	COVID
Natal (ocorrencia). Residente outros municípios.	Feminino	60 e mais	6	SRAG	Lack of information	Other causes non COVID
Natal (residente)	Masculino	30 a 59 anos	6	SRAG	Definitivo	COVID
Salvador	Masculino	0 a 29 anos	3	Pneumonia	Lack of information	Other causes non COVID
Salvador	Feminino	30 a 59 anos	3	Pneumonia	Lack of information	Other causes non COVID
Salvador	Masculino	30 a 59 anos	3	CMD	Lack of information	Other causes non COVID
Salvador	Feminino	60 e mais	3	CMD	Another diagnosis not related to COVID-19	Other causes non COVID
Salvador	Feminino	60 e mais	3	CMD	Another diagnosis not related to COVID-19	Other causes non COVID
Salvador	Feminino	30 a 59 anos	3	CMD	Another diagnosis not related to COVID-19	Other causes non COVID
Salvador	Masculino	30 a 59 anos	3	CMD	Lack of information	Other causes non COVID
Salvador	Masculino	30 a 59 anos	3	CMD	Another diagnosis not related to COVID-19	Other causes non COVID
Salvador	Masculino	0 a 29 anos	3	CMD	Another diagnosis not related to COVID-19	Other causes non COVID
Salvador	Masculino	60 e mais	3	CMD	Another diagnosis not related to COVID-19	Other causes non COVID
Salvador	Masculino	30 a 59 anos	3	CMD	Another diagnosis not related to COVID-19	Other causes non COVID
Salvador	Masculino	60 e mais	3	CMD	Another diagnosis not related to COVID-19	Other causes non COVID
Salvador	Masculino	30 a 59 anos	3	CMD	Another diagnosis not related to COVID-19	Other causes non COVID
Salvador	Feminino	60 e mais	3	CMD	Lack of information	Other causes non COVID
Salvador	Masculino	30 a 59 anos	3	CMD	Another diagnosis not related to COVID-19	Other causes non COVID
Salvador	Feminino	30 a 59 anos	3	CMD	Another diagnosis not related to COVID-19	Other causes non COVID
Salvador	Masculino	30 a 59 anos	3	CMD	Another diagnosis not related to COVID-19	Other causes non COVID
Salvador	Masculino	60 e mais	3	CMD	Another diagnosis not related to COVID-19	Other causes non COVID
Salvador	Feminino	60 e mais	3	CMD	Lack of information	Other causes non COVID
Salvador	Masculino	30 a 59 anos	3	CMD	Lack of information	Other causes non COVID
Salvador	Feminino	60 e mais	3	CMD	Another diagnosis not related to COVID-19	Other causes non COVID
Salvador	Masculino	60 e mais	3	SRAG	Lack of information	Other causes non COVID
Salvador	Masculino	60 e mais	3	CMD	Another diagnosis not related to COVID-19	Other causes non COVID
Salvador	Feminino	30 a 59 anos	3	CMD	Lack of information	Other causes non COVID
Salvador	Feminino	30 a 59 anos	3	CMD	Lack of information	Other causes non COVID
Salvador	Feminino	0 a 29 anos	3	CMD	Another diagnosis not related to COVID-19	Other causes non COVID
Salvador	Masculino	30 a 59 anos	3	CMD	Another diagnosis not related to COVID-19	Other causes non COVID
Salvador	Feminino	30 a 59 anos	3	CMD	Another diagnosis not related to COVID-19	Other causes non COVID
Salvador	Masculino	60 e mais	3	CMD	Another diagnosis not related to COVID-19	Other causes non COVID
Salvador	Feminino	60 e mais	3	CMD	Another diagnosis not related to COVID-19	Other causes non COVID
Salvador	Feminino	60 e mais	3	CMD	Another diagnosis not related to COVID-19	Other causes non COVID
Salvador	Masculino	60 e mais	3	CMD	Another diagnosis not related to COVID-19	Other causes non COVID
Salvador	Feminino	60 e mais	3	CMD	Another diagnosis not related to COVID-19	Other causes non COVID
Salvador	Masculino	60 e mais	3	CMD	Another diagnosis not related to COVID-19	Other causes non COVID
Salvador	Masculino	30 a 59 anos	3	CMD	Another diagnosis not related to COVID-19	Other causes non COVID
Salvador	Masculino	30 a 59 anos	4	Pneumonia	Lack of information	Other causes non COVID
Salvador	Feminino	0 a 29 anos	3	Septicemia	Lack of information	Other causes non COVID
Salvador	Masculino	60 e mais	3	Pneumonia	Lack of information	Other causes non COVID
Salvador	Masculino	30 a 59 anos	3	Pneumonia	Lack of information	Other causes non COVID
Salvador	Feminino	30 a 59 anos	3	CMD	Lack of information	Other causes non COVID
Salvador	Masculino	30 a 59 anos	3	Septicemia	Lack of information	Other causes non COVID
Salvador	Masculino	0 a 29 anos	3	I_RESP_AG	Lack of information	Other causes non COVID
Salvador	Feminino	60 e mais	4	Pneumonia	Possível	COVID
Salvador	Feminino	60 e mais	3	Pneumonia	Lack of information	Other causes non COVID
Salvador	Masculino	60 e mais	3	Pneumonia	Lack of information	Other causes non COVID
Salvador	Feminino	60 e mais	3	Septicemia	Another diagnosis not related to COVID-19	Other causes non COVID
Salvador	Feminino	60 e mais	3	Pneumonia	Lack of information	Other causes non COVID
Salvador	Feminino	60 e mais	3	Pneumonia	Lack of information	Other causes non COVID
Salvador	Masculino	60 e mais	3	CMD	Another diagnosis not related to COVID-19	Other causes non COVID
Salvador	Masculino	60 e mais	3	Pneumonia	Lack of information	Other causes non COVID
Salvador	Feminino	60 e mais	3	Pneumonia	Lack of information	Other causes non COVID
Salvador	Masculino	60 e mais	4	SRAG	Lack of information	Other causes non COVID
Salvador	Feminino	60 e mais	3	SRAG	Lack of information	Other causes non COVID
Salvador	Feminino	60 e mais	4	Septicemia	Lack of information	Other causes non COVID
Salvador	Feminino	0 a 29 anos	3	SRAG	Provável	COVID
Salvador	Masculino	30 a 59 anos	3	CMD	Another diagnosis not related to COVID-19	Other causes non COVID
Salvador	Masculino	60 e mais	5	Pneumonia	Provável	COVID
Salvador	Masculino	60 e mais	3	Pneumonia	Provável	COVID
Salvador	Feminino	30 a 59 anos	3	Septicemia	Lack of information	Other causes non COVID
Salvador	Feminino	60 e mais	3	Septicemia	Lack of information	Other causes non COVID
Salvador	Masculino	60 e mais	5	CMD	Another diagnosis not related to COVID-19	Other causes non COVID
Salvador	Feminino	60 e mais	4	Pneumonia	Lack of information	Other causes non COVID
Salvador	Feminino	60 e mais	4	Pneumonia	Lack of information	Other causes non COVID
Salvador	Feminino	60 e mais	4	Septicemia	Lack of information	Other causes non COVID
Salvador	Feminino	60 e mais	4	Pneumonia	Lack of information	Other causes non COVID
Salvador	Feminino	60 e mais	3	Pneumonia	Lack of information	Other causes non COVID
Salvador	Feminino	60 e mais	4	Pneumonia	Lack of information	Other causes non COVID
Salvador	Masculino	60 e mais	4	CMD	Lack of information	Other causes non COVID
Salvador	Feminino	60 e mais	4	SRAG	Lack of information	Other causes non COVID
Salvador	Masculino	30 a 59 anos	4	CMD	Lack of information	Other causes non COVID
Salvador	Feminino	60 e mais	4	CMD	Another diagnosis not related to COVID-19	Other causes non COVID
Salvador	Masculino	60 e mais	3	Pneumonia	Lack of information	Other causes non COVID
Salvador	Feminino	30 a 59 anos	3	CMD	Another diagnosis not related to COVID-19	Other causes non COVID
Salvador	Masculino	60 e mais	3	CMD	Another diagnosis not related to COVID-19	Other causes non COVID
Salvador	Masculino	60 e mais	3	CMD	Another diagnosis not related to COVID-19	Other causes non COVID
Salvador	Feminino	60 e mais	3	CMD	Another diagnosis not related to COVID-19	Other causes non COVID
Salvador	Feminino	60 e mais	3	SRAG	Lack of information	Other causes non COVID
Salvador	Feminino	0 a 29 anos	3	CMD	Another diagnosis not related to COVID-19	Other causes non COVID
Salvador	Feminino	60 e mais	3	CMD	Another diagnosis not related to COVID-19	Other causes non COVID
Salvador	Masculino	30 a 59 anos	3	CMD	Another diagnosis not related to COVID-19	Other causes non COVID
Salvador	Feminino	0 a 29 anos	3	CMD	Another diagnosis not related to COVID-19	Other causes non COVID
Salvador	Feminino	60 e mais	3	CMD	Lack of information	Other causes non COVID
Salvador	Masculino	30 a 59 anos	3	CMD	Lack of information	Other causes non COVID
Salvador	Masculino	30 a 59 anos	3	CMD	Another diagnosis not related to COVID-19	Other causes non COVID
Salvador	Masculino	30 a 59 anos	3	CMD	Another diagnosis not related to COVID-19	Other causes non COVID
Salvador	Feminino	60 e mais	3	CMD	Another diagnosis not related to COVID-19	Other causes non COVID
Salvador	Masculino	30 a 59 anos	3	CMD	Another diagnosis not related to COVID-19	Other causes non COVID
Salvador	Feminino	0 a 29 anos	3	CMD	Lack of information	Other causes non COVID
Salvador	Masculino	60 e mais	3	CMD	Another diagnosis not related to COVID-19	Other causes non COVID
Salvador	Feminino	60 e mais	3	CMD	Another diagnosis not related to COVID-19	Other causes non COVID
Salvador	Masculino	60 e mais	3	CMD	Another diagnosis not related to COVID-19	Other causes non COVID
Salvador	Masculino	30 a 59 anos	3	CMD	Another diagnosis not related to COVID-19	Other causes non COVID
Salvador	Masculino	30 a 59 anos	4	CMD	Another diagnosis not related to COVID-19	Other causes non COVID
Salvador	Masculino	60 e mais	4	SRAG	Another diagnosis not related to COVID-19	Other causes non COVID
Salvador	Masculino	60 e mais	4	CMD	Another diagnosis not related to COVID-19	Other causes non COVID
Salvador	Masculino	60 e mais	4	CMD	Another diagnosis not related to COVID-19	Other causes non COVID
Salvador	Masculino	60 e mais	4	CMD	Lack of information	Other causes non COVID
Salvador	Masculino	0 a 29 anos	4	CMD	Another diagnosis not related to COVID-19	Other causes non COVID
Salvador	Feminino	60 e mais	4	CMD	Another diagnosis not related to COVID-19	Other causes non COVID
Salvador	Feminino	60 e mais	4	CMD	Another diagnosis not related to COVID-19	Other causes non COVID
Salvador	Masculino	60 e mais	4	CMD	Another diagnosis not related to COVID-19	Other causes non COVID
Salvador	Masculino	30 a 59 anos	4	CMD	Another diagnosis not related to COVID-19	Other causes non COVID
Salvador	Masculino	60 e mais	4	CMD	Another diagnosis not related to COVID-19	Other causes non COVID
Salvador	Masculino	30 a 59 anos	4	CMD	Another diagnosis not related to COVID-19	Other causes non COVID
Salvador	Feminino	60 e mais	4	CMD	Another diagnosis not related to COVID-19	Other causes non COVID
Salvador	Feminino	60 e mais	3	CMD	Another diagnosis not related to COVID-19	Other causes non COVID
Salvador	Feminino	60 e mais	4	Pneumonia	Lack of information	Other causes non COVID
Salvador	Masculino	60 e mais	4	Septicemia	Lack of information	Other causes non COVID
Salvador	Masculino	60 e mais	4	SRAG	Lack of information	Other causes non COVID
Salvador	Feminino	60 e mais	4	Pneumonia	Lack of information	Other causes non COVID
Salvador	Feminino	60 e mais	4	Pneumonia	Lack of information	Other causes non COVID
Salvador	Feminino	60 e mais	5	Pneumonia	Possível	COVID
Salvador	Masculino	60 e mais	3	SRAG	Lack of information	Other causes non COVID
Salvador	Masculino	60 e mais	4	CMD	Another diagnosis not related to COVID-19	Other causes non COVID
Salvador	Feminino	30 a 59 anos	4	CMD	Lack of information	Other causes non COVID
Salvador	Masculino	30 a 59 anos	4	I_RESP_AG	Lack of information	Other causes non COVID
Salvador	Masculino	30 a 59 anos	4	Pneumonia	Lack of information	Other causes non COVID
Salvador	Feminino	60 e mais	4	Pneumonia	Lack of information	Other causes non COVID
Salvador	Masculino	30 a 59 anos	4	CMD	Another diagnosis not related to COVID-19	Other causes non COVID
Salvador	Masculino	30 a 59 anos	4	CMD	Another diagnosis not related to COVID-19	Other causes non COVID
Salvador	Feminino	60 e mais	4	CMD	Another diagnosis not related to COVID-19	Other causes non COVID
Salvador	Masculino	60 e mais	4	SRAG	Lack of information	Other causes non COVID
Salvador	Feminino	60 e mais	4	Pneumonia	Possível	COVID
Salvador	Masculino	60 e mais	4	Pneumonia	Lack of information	Other causes non COVID
Salvador	Masculino	30 a 59 anos	4	Pneumonia	Lack of information	Other causes non COVID
Salvador	Feminino	60 e mais	4	Pneumonia	Definitivo	COVID
Salvador	Feminino	60 e mais	4	Pneumonia	Definitivo	COVID
Salvador	Feminino	60 e mais	3	SRAG	Lack of information	Other causes non COVID
Salvador	Feminino	60 e mais	3	Pneumonia	Lack of information	Other causes non COVID
Salvador	Feminino	60 e mais	3	SRAG	Lack of information	Other causes non COVID
Salvador	Masculino	60 e mais	3	Septicemia	Lack of information	Other causes non COVID
Salvador	Masculino	60 e mais	4	SRAG	Lack of information	Other causes non COVID
Salvador	Masculino	60 e mais	4	CMD	Another diagnosis not related to COVID-19	Other causes non COVID
Salvador	Masculino	60 e mais	4	Pneumonia	Lack of information	Other causes non COVID
Salvador	Masculino	60 e mais	4	SRAG	Lack of information	Other causes non COVID
Salvador	Feminino	60 e mais	5	CMD	Another diagnosis not related to COVID-19	Other causes non COVID
Salvador	Feminino	60 e mais	4	SRAG	Lack of information	Other causes non COVID
Salvador	Feminino	60 e mais	4	SRAG	Possível	COVID
Salvador	Feminino	60 e mais	4	SRAG	Lack of information	Other causes non COVID
Salvador	Masculino	30 a 59 anos	4	Septicemia	Lack of information	Other causes non COVID
Salvador	Feminino	60 e mais	4	CMD	Another diagnosis not related to COVID-19	Other causes non COVID
Salvador	Masculino	60 e mais	4	CMD	Another diagnosis not related to COVID-19	Other causes non COVID
Salvador	Masculino	60 e mais	4	SRAG	Possível	COVID
Salvador	Masculino	60 e mais	5	SRAG	Provável	COVID
Salvador	Masculino	60 e mais	4	Pneumonia	Possível	COVID
Salvador	Masculino	60 e mais	4	SRAG	Possível	COVID
Salvador	Masculino	60 e mais	4	Pneumonia	Lack of information	Other causes non COVID
Salvador	Feminino	60 e mais	4	SRAG	Lack of information	Other causes non COVID
Salvador	Feminino	60 e mais	4	Pneumonia	Lack of information	Other causes non COVID
Salvador	Masculino	60 e mais	5	CMD	Another diagnosis not related to COVID-19	Other causes non COVID
Salvador	Masculino	60 e mais	5	Pneumonia	Definitivo	COVID
Salvador	Masculino	60 e mais	5	Pneumonia	Lack of information	Other causes non COVID
Salvador	Masculino	60 e mais	4	SRAG	Lack of information	Other causes non COVID
Salvador	Feminino	60 e mais	4	CMD	Another diagnosis not related to COVID-19	Other causes non COVID
Salvador	Masculino	60 e mais	4	Septicemia	Lack of information	Other causes non COVID
Salvador	Masculino	60 e mais	4	CMD	Lack of information	Other causes non COVID
Salvador	Masculino	60 e mais	4	Pneumonia	Provável	COVID
Salvador	Feminino	60 e mais	4	Pneumonia	Lack of information	Other causes non COVID
Salvador	Feminino	30 a 59 anos	4	CMD	Another diagnosis not related to COVID-19	Other causes non COVID
Salvador	Masculino	60 e mais	4	CMD	Lack of information	Other causes non COVID
Salvador	Masculino	60 e mais	4	CMD	Another diagnosis not related to COVID-19	Other causes non COVID
Salvador	Masculino	60 e mais	3	Septicemia	Lack of information	Other causes non COVID
Salvador	Feminino	60 e mais	4	Pneumonia	Lack of information	Other causes non COVID
Salvador	Feminino	60 e mais	4	I_RESP_AG	Lack of information	Other causes non COVID
Salvador	Feminino	60 e mais	5	Pneumonia	Lack of information	Other causes non COVID
Salvador	Masculino	60 e mais	4	SRAG	Possível	COVID
Salvador	Masculino	30 a 59 anos	5	Septicemia	Lack of information	Other causes non COVID
Salvador	Feminino	60 e mais	4	Pneumonia	Lack of information	Other causes non COVID
Salvador	Masculino	30 a 59 anos	4	CMD	Another diagnosis not related to COVID-19	Other causes non COVID
Salvador	Masculino	30 a 59 anos	4	CMD	Another diagnosis not related to COVID-19	Other causes non COVID
Salvador	Masculino	0 a 29 anos	4	CMD	Lack of information	Other causes non COVID
Salvador	Masculino	30 a 59 anos	5	I_RESP_AG	Possível	COVID
Salvador	Feminino	0 a 29 anos	4	CMD	Lack of information	Other causes non COVID
Salvador	Feminino	60 e mais	4	Septicemia	Provável	COVID
Salvador	Feminino	60 e mais	4	Septicemia	Lack of information	Other causes non COVID
Salvador	Masculino	60 e mais	4	SRAG	Lack of information	Other causes non COVID
Salvador	Masculino	60 e mais	4	Septicemia	Lack of information	Other causes non COVID
Salvador	Feminino	60 e mais	4	SRAG	Provável	COVID
Salvador	Feminino	60 e mais	4	Pneumonia	Definitivo	COVID
Salvador	Feminino	30 a 59 anos	4	SRAG	Possível	COVID
Salvador	Feminino	60 e mais	4	Pneumonia	Lack of information	Other causes non COVID
Salvador	Feminino	60 e mais	4	Pneumonia	Another diagnosis not related to COVID-19	Other causes non COVID
Salvador	Feminino	60 e mais	4	Septicemia	Lack of information	Other causes non COVID
Salvador	Feminino	60 e mais	5	Septicemia	Lack of information	Other causes non COVID
Salvador	Feminino	60 e mais	4	SRAG	Lack of information	Other causes non COVID
Salvador	Feminino	60 e mais	4	Pneumonia	Lack of information	Other causes non COVID
Salvador	Masculino	60 e mais	4	SRAG	Lack of information	Other causes non COVID
Salvador	Masculino	60 e mais	4	Pneumonia	Lack of information	Other causes non COVID
Salvador	Masculino	60 e mais	4	Pneumonia	Lack of information	Other causes non COVID
Salvador	Feminino	60 e mais	4	Pneumonia	Lack of information	Other causes non COVID
Salvador	Masculino	60 e mais	5	SRAG	Provável	COVID
Salvador	Masculino	60 e mais	6	Pneumonia	Definitivo	COVID
Salvador	Masculino	60 e mais	6	CMD	Lack of information	Other causes non COVID
Salvador	Masculino	30 a 59 anos	6	CMD	Another diagnosis not related to COVID-19	Other causes non COVID
Salvador	Masculino	30 a 59 anos	6	CMD	Another diagnosis not related to COVID-19	Other causes non COVID
Salvador	Feminino	30 a 59 anos	6	CMD	Another diagnosis not related to COVID-19	Other causes non COVID
Salvador	Masculino	60 e mais	6	CMD	Another diagnosis not related to COVID-19	Other causes non COVID
Salvador	Masculino	30 a 59 anos	6	CMD	Another diagnosis not related to COVID-19	Other causes non COVID
Salvador	Feminino	60 e mais	6	CMD	Another diagnosis not related to COVID-19	Other causes non COVID
Salvador	Masculino	60 e mais	5	Septicemia	Lack of information	Other causes non COVID
Salvador	Feminino	60 e mais	5	Septicemia	Lack of information	Other causes non COVID
Salvador	Feminino	60 e mais	5	Pneumonia	Definitivo	COVID
Salvador	Feminino	30 a 59 anos	5	Septicemia	Lack of information	Other causes non COVID
Salvador	Masculino	60 e mais	5	Pneumonia	Lack of information	Other causes non COVID
Salvador	Feminino	60 e mais	4	Pneumonia	Possível	COVID
Salvador	Masculino	60 e mais	4	Septicemia	Lack of information	Other causes non COVID
Salvador	Masculino	60 e mais	4	CMD	Another diagnosis not related to COVID-19	Other causes non COVID
Salvador	Masculino	60 e mais	4	SRAG	Possível	COVID
Salvador	Masculino	30 a 59 anos	4	CMD	Another diagnosis not related to COVID-19	Other causes non COVID
Salvador	Masculino	60 e mais	4	Pneumonia	Lack of information	Other causes non COVID
Salvador	Masculino	60 e mais	4	Septicemia	Possível	COVID
Salvador	Feminino	60 e mais	5	Septicemia	Possível	COVID
Salvador	Masculino	60 e mais	5	Pneumonia	Definitivo	COVID
Salvador	Feminino	60 e mais	5	Pneumonia	Possível	COVID
Salvador	Feminino	60 e mais	5	Pneumonia	Lack of information	Other causes non COVID
Salvador	Feminino	60 e mais	4	Pneumonia	Another diagnosis not related to COVID-19	Other causes non COVID
Salvador	Masculino	60 e mais	4	Pneumonia	Lack of information	Other causes non COVID
Salvador	Masculino	60 e mais	4	SRAG	Provável	COVID
Salvador	Feminino	30 a 59 anos	4	Septicemia	Possível	COVID
Salvador	Masculino	60 e mais	4	Septicemia	Lack of information	Other causes non COVID
Salvador	Feminino	60 e mais	4	Pneumonia	Lack of information	Other causes non COVID
Salvador	Feminino	60 e mais	4	Septicemia	Possível	COVID
Salvador	Masculino	30 a 59 anos	4	Septicemia	Lack of information	Other causes non COVID
Salvador	Feminino	60 e mais	4	Pneumonia	Provável	COVID
Salvador	Masculino	60 e mais	4	CMD	Lack of information	Other causes non COVID
Salvador	Masculino	60 e mais	5	CMD	Possível	COVID
Salvador	Feminino	60 e mais	4	SRAG	Lack of information	Other causes non COVID
Salvador	Feminino	30 a 59 anos	5	CMD	Lack of information	Other causes non COVID
Salvador	Masculino	60 e mais	4	CMD	Another diagnosis not related to COVID-19	Other causes non COVID
Salvador	Masculino	0 a 29 anos	4	CMD	Another diagnosis not related to COVID-19	Other causes non COVID
Salvador	Masculino	60 e mais	4	CMD	Lack of information	Other causes non COVID
Salvador	Masculino	30 a 59 anos	4	CMD	Another diagnosis not related to COVID-19	Other causes non COVID
Salvador	Masculino	60 e mais	4	CMD	Another diagnosis not related to COVID-19	Other causes non COVID
Salvador	Masculino	30 a 59 anos	4	CMD	Another diagnosis not related to COVID-19	Other causes non COVID
Salvador	Feminino	60 e mais	4	CMD	Another diagnosis not related to COVID-19	Other causes non COVID
Salvador	Feminino	60 e mais	4	CMD	Lack of information	Other causes non COVID
Salvador	Masculino	0 a 29 anos	4	CMD	Lack of information	Other causes non COVID
Salvador	Feminino	30 a 59 anos	4	CMD	Another diagnosis not related to COVID-19	Other causes non COVID
Salvador	Masculino	30 a 59 anos	4	CMD	Another diagnosis not related to COVID-19	Other causes non COVID
Salvador	Masculino	30 a 59 anos	4	CMD	Another diagnosis not related to COVID-19	Other causes non COVID
Salvador	Feminino	60 e mais	4	CMD	Another diagnosis not related to COVID-19	Other causes non COVID
Salvador	Masculino	30 a 59 anos	4	CMD	Another diagnosis not related to COVID-19	Other causes non COVID
Salvador	Masculino	60 e mais	4	CMD	Lack of information	Other causes non COVID
Salvador	Masculino	30 a 59 anos	4	CMD	Another diagnosis not related to COVID-19	Other causes non COVID
Salvador	Masculino	30 a 59 anos	4	CMD	Another diagnosis not related to COVID-19	Other causes non COVID
Salvador	Masculino	60 e mais	4	Pneumonia	Lack of information	Other causes non COVID
Salvador	Feminino	30 a 59 anos	4	Septicemia	Lack of information	Other causes non COVID
Salvador	Masculino	60 e mais	4	SRAG	Lack of information	Other causes non COVID
Salvador	Masculino	60 e mais	4	Pneumonia	Provável	COVID
Salvador	Masculino	60 e mais	4	SRAG	Possível	COVID
Salvador	Masculino	60 e mais	4	Septicemia	Lack of information	Other causes non COVID
Salvador	Feminino	60 e mais	6	Pneumonia	Possível	COVID
Salvador	Masculino	60 e mais	6	Pneumonia	Lack of information	Other causes non COVID
Salvador	Masculino	60 e mais	5	Pneumonia	Lack of information	Other causes non COVID
Salvador	Masculino	60 e mais	4	CMD	Lack of information	Other causes non COVID
Salvador	Masculino	60 e mais	4	Pneumonia	Definitivo	COVID
Salvador	Feminino	60 e mais	4	I_RESP_AG	Possível	COVID
Salvador	Feminino	60 e mais	4	Pneumonia	Lack of information	Other causes non COVID
Salvador	Feminino	60 e mais	4	Septicemia	Lack of information	Other causes non COVID
Salvador	Feminino	30 a 59 anos	4	CMD	Another diagnosis not related to COVID-19	Other causes non COVID
Salvador	Feminino	60 e mais	4	CMD	Another diagnosis not related to COVID-19	Other causes non COVID
Salvador	Feminino	60 e mais	4	CMD	Another diagnosis not related to COVID-19	Other causes non COVID
Salvador	Feminino	60 e mais	4	Pneumonia	Lack of information	Other causes non COVID
Salvador	Masculino	30 a 59 anos	5	SRAG	Lack of information	Other causes non COVID
Salvador	Masculino	60 e mais	5	Pneumonia	Lack of information	Other causes non COVID
Salvador	Masculino	60 e mais	4	Pneumonia	Lack of information	Other causes non COVID
Salvador	Masculino	60 e mais	5	SRAG	Lack of information	Other causes non COVID
Salvador	Feminino	30 a 59 anos	5	CMD	Another diagnosis not related to COVID-19	Other causes non COVID
Salvador	Masculino	30 a 59 anos	5	SRAG	Definitivo	COVID
Salvador	Feminino	60 e mais	5	Septicemia	Possível	COVID
Salvador	Feminino	60 e mais	6	CMD	Another diagnosis not related to COVID-19	Other causes non COVID
Salvador	Feminino	60 e mais	4	Pneumonia	Possível	COVID
Salvador	Feminino	60 e mais	4	SRAG	Lack of information	Other causes non COVID
Salvador	Feminino	60 e mais	4	Pneumonia	Another diagnosis not related to COVID-19	Other causes non COVID
Salvador	Masculino	60 e mais	5	CMD	Another diagnosis not related to COVID-19	Other causes non COVID
Salvador	Feminino	60 e mais	4	CMD	Another diagnosis not related to COVID-19	Other causes non COVID
Salvador	Feminino	60 e mais	4	CMD	Lack of information	Other causes non COVID
Salvador	Feminino	60 e mais	4	CMD	Another diagnosis not related to COVID-19	Other causes non COVID
Salvador	Feminino	0 a 29 anos	4	SRAG	Another diagnosis not related to COVID-19	Other causes non COVID
Salvador	Feminino	30 a 59 anos	4	CMD	Another diagnosis not related to COVID-19	Other causes non COVID
Salvador	Masculino	30 a 59 anos	4	CMD	Another diagnosis not related to COVID-19	Other causes non COVID
Natal (ocorrencia). Residente outros municípios.	Masculino	30 a 59 anos	4	CMD	Another diagnosis not related to COVID-19	Other causes non COVID
Salvador	Masculino	30 a 59 anos	4	CMD	Another diagnosis not related to COVID-19	Other causes non COVID
Salvador	Masculino	30 a 59 anos	4	CMD	Another diagnosis not related to COVID-19	Other causes non COVID
Salvador	Masculino	60 e mais	4	CMD	Another diagnosis not related to COVID-19	Other causes non COVID
Salvador	Feminino	30 a 59 anos	4	CMD	Lack of information	Other causes non COVID
Salvador	Masculino	30 a 59 anos	4	CMD	Another diagnosis not related to COVID-19	Other causes non COVID
Salvador	Masculino	30 a 59 anos	4	CMD	Lack of information	Other causes non COVID
Salvador	Feminino	30 a 59 anos	4	CMD	Another diagnosis not related to COVID-19	Other causes non COVID
Salvador	Masculino	0 a 29 anos	4	CMD	Another diagnosis not related to COVID-19	Other causes non COVID
Salvador	Feminino	60 e mais	4	CMD	Another diagnosis not related to COVID-19	Other causes non COVID
Salvador	Masculino	30 a 59 anos	4	CMD	Another diagnosis not related to COVID-19	Other causes non COVID
Salvador	Masculino	30 a 59 anos	4	CMD	Another diagnosis not related to COVID-19	Other causes non COVID
Salvador	Masculino	30 a 59 anos	4	CMD	Another diagnosis not related to COVID-19	Other causes non COVID
Salvador	Masculino	0 a 29 anos	4	CMD	Another diagnosis not related to COVID-19	Other causes non COVID
Salvador	Masculino	60 e mais	4	Pneumonia	Definitivo	COVID
Salvador	Masculino	60 e mais	4	Pneumonia	Lack of information	Other causes non COVID
Salvador	Masculino	60 e mais	4	Pneumonia	Lack of information	Other causes non COVID
Salvador	Masculino	60 e mais	5	SRAG	Lack of information	Other causes non COVID
Salvador	Feminino	30 a 59 anos	5	CMD	Possível	COVID
Salvador	Feminino	60 e mais	5	Pneumonia	Lack of information	Other causes non COVID
Salvador	Feminino	60 e mais	5	Pneumonia	Definitivo	COVID
Salvador	Feminino	60 e mais	5	Pneumonia	Possível	COVID
Salvador	Masculino	60 e mais	5	Pneumonia	Lack of information	Other causes non COVID
Salvador	Masculino	60 e mais	5	Pneumonia	Lack of information	Other causes non COVID
Salvador	Masculino	60 e mais	5	Septicemia	Lack of information	Other causes non COVID
Salvador	Feminino	0 a 29 anos	5	Pneumonia	Lack of information	Other causes non COVID
Salvador	Masculino	60 e mais	4	SRAG	Lack of information	Other causes non COVID
Salvador	Masculino	0 a 29 anos	4	CMD	Another diagnosis not related to COVID-19	Other causes non COVID
Salvador	Masculino	30 a 59 anos	5	CMD	Another diagnosis not related to COVID-19	Other causes non COVID
Salvador	Masculino	60 e mais	5	CMD	Another diagnosis not related to COVID-19	Other causes non COVID
Salvador	Masculino	30 a 59 anos	5	CMD	Another diagnosis not related to COVID-19	Other causes non COVID
Salvador	Masculino	60 e mais	5	CMD	Lack of information	Other causes non COVID
Salvador	Feminino	60 e mais	5	CMD	Another diagnosis not related to COVID-19	Other causes non COVID
Salvador	Masculino	30 a 59 anos	5	CMD	Another diagnosis not related to COVID-19	Other causes non COVID
Salvador	Masculino	60 e mais	5	CMD	Another diagnosis not related to COVID-19	Other causes non COVID
Salvador	Feminino	30 a 59 anos	5	CMD	Another diagnosis not related to COVID-19	Other causes non COVID
Salvador	Masculino	30 a 59 anos	5	CMD	Another diagnosis not related to COVID-19	Other causes non COVID
Salvador	Feminino	60 e mais	5	CMD	Another diagnosis not related to COVID-19	Other causes non COVID
Salvador	Feminino	60 e mais	5	CMD	Possível	COVID
Salvador	Feminino	60 e mais	5	CMD	Possível	COVID
Salvador	Feminino	30 a 59 anos	5	CMD	Another diagnosis not related to COVID-19	Other causes non COVID
Salvador	Masculino	60 e mais	5	Pneumonia	Lack of information	Other causes non COVID
Salvador	Masculino	60 e mais	5	I_RESP_AG	Possível	COVID
Salvador	Feminino	60 e mais	5	Pneumonia	Lack of information	Other causes non COVID
Salvador	Feminino	30 a 59 anos	5	Pneumonia	Lack of information	Other causes non COVID
Salvador	Feminino	60 e mais	5	SRAG	Lack of information	Other causes non COVID
Salvador	Masculino	60 e mais	5	Septicemia	Lack of information	Other causes non COVID
Salvador	Masculino	60 e mais	5	SRAG	Lack of information	Other causes non COVID
Salvador	Masculino	30 a 59 anos	5	Septicemia	Lack of information	Other causes non COVID
Salvador	Masculino	60 e mais	5	Pneumonia	Lack of information	Other causes non COVID
Salvador	Masculino	30 a 59 anos	5	Pneumonia	Lack of information	Other causes non COVID
Salvador	Masculino	60 e mais	5	Septicemia	Possível	COVID
Salvador	Feminino	60 e mais	5	Pneumonia	Definitivo	COVID
Salvador	Masculino	60 e mais	5	SRAG	Lack of information	Other causes non COVID
Salvador	Masculino	60 e mais	5	SRAG	Provável	COVID
Salvador	Feminino	60 e mais	5	SRAG	Definitivo	COVID
Salvador	Masculino	60 e mais	5	SRAG	Definitivo	COVID
Salvador	Feminino	60 e mais	5	CMD	Lack of information	Other causes non COVID
Salvador	Masculino	30 a 59 anos	5	CMD	Another diagnosis not related to COVID-19	Other causes non COVID
Salvador	Masculino	60 e mais	5	CMD	Another diagnosis not related to COVID-19	Other causes non COVID
Salvador	Masculino	60 e mais	5	SRAG	Lack of information	Other causes non COVID
Salvador	Masculino	60 e mais	5	CMD	Another diagnosis not related to COVID-19	Other causes non COVID
Salvador	Masculino	60 e mais	5	CMD	Another diagnosis not related to COVID-19	Other causes non COVID
Salvador	Feminino	60 e mais	5	CMD	Another diagnosis not related to COVID-19	Other causes non COVID
Salvador	Feminino	60 e mais	5	CMD	Another diagnosis not related to COVID-19	Other causes non COVID
Salvador	Feminino	60 e mais	5	SRAG	Lack of information	Other causes non COVID
Salvador	Masculino	60 e mais	5	Pneumonia	Lack of information	Other causes non COVID
Salvador	Masculino	60 e mais	5	Pneumonia	Provável	COVID
Salvador	Masculino	60 e mais	5	SRAG	Possível	COVID
Salvador	Masculino	60 e mais	5	Septicemia	Lack of information	Other causes non COVID
Salvador	Feminino	60 e mais	5	CMD	Another diagnosis not related to COVID-19	Other causes non COVID
Salvador	Feminino	0 a 29 anos	5	Septicemia	Lack of information	Other causes non COVID
Salvador	Feminino	30 a 59 anos	5	CMD	Lack of information	Other causes non COVID
Salvador	Feminino	60 e mais	5	Pneumonia	Provável	COVID
Salvador	Feminino	30 a 59 anos	5	CMD	Another diagnosis not related to COVID-19	Other causes non COVID
Salvador	Masculino	60 e mais	5	Septicemia	Another diagnosis not related to COVID-19	Other causes non COVID
Salvador	Feminino	30 a 59 anos	5	CMD	Lack of information	Other causes non COVID
Salvador	Feminino	60 e mais	5	CMD	Lack of information	Other causes non COVID
Salvador	Masculino	60 e mais	5	SRAG	Lack of information	Other causes non COVID
Salvador	Feminino	30 a 59 anos	5	CMD	Another diagnosis not related to COVID-19	Other causes non COVID
Salvador	Feminino	30 a 59 anos	5	CMD	Another diagnosis not related to COVID-19	Other causes non COVID
Salvador	Feminino	30 a 59 anos	5	Pneumonia	Lack of information	Other causes non COVID
Salvador	Feminino	60 e mais	5	Pneumonia	Definitivo	COVID
Salvador	Masculino	30 a 59 anos	5	Pneumonia	Definitivo	COVID
Salvador	Masculino	60 e mais	5	Pneumonia	Definitivo	COVID
Salvador	Masculino	60 e mais	6	Pneumonia	Lack of information	Other causes non COVID
Salvador	Feminino	30 a 59 anos	5	CMD	Another diagnosis not related to COVID-19	Other causes non COVID
Salvador	Feminino	60 e mais	6	SRAG	Definitivo	COVID
Salvador	Masculino	60 e mais	5	CMD	Another diagnosis not related to COVID-19	Other causes non COVID
Salvador	Feminino	60 e mais	5	Pneumonia	Lack of information	Other causes non COVID
Salvador	Masculino	60 e mais	5	Pneumonia	Lack of information	Other causes non COVID
Salvador	Masculino	30 a 59 anos	5	Septicemia	Definitivo	COVID
Salvador	Feminino	60 e mais	5	SRAG	Lack of information	Other causes non COVID
Salvador	Masculino	60 e mais	5	Pneumonia	Lack of information	Other causes non COVID
Salvador	Feminino	60 e mais	5	SRAG	Possível	COVID
Salvador	Masculino	60 e mais	5	SRAG	Lack of information	Other causes non COVID
Salvador	Masculino	30 a 59 anos	5	SRAG	Possível	COVID
Salvador	Feminino	60 e mais	5	Pneumonia	Lack of information	Other causes non COVID
Salvador	Masculino	60 e mais	5	CMD	Possível	COVID
Salvador	Feminino	60 e mais	5	CMD	Lack of information	Other causes non COVID
Salvador	Masculino	30 a 59 anos	5	Pneumonia	Possível	COVID
Salvador	Masculino	30 a 59 anos	5	Pneumonia	Lack of information	Other causes non COVID
Salvador	Masculino	60 e mais	5	CMD	Another diagnosis not related to COVID-19	Other causes non COVID
Salvador	Masculino	30 a 59 anos	5	CMD	Another diagnosis not related to COVID-19	Other causes non COVID
Salvador	Masculino	60 e mais	5	CMD	Lack of information	Other causes non COVID
Salvador	Masculino	60 e mais	5	CMD	Another diagnosis not related to COVID-19	Other causes non COVID
Salvador	Feminino	60 e mais	5	CMD	Another diagnosis not related to COVID-19	Other causes non COVID
Salvador	Masculino	60 e mais	5	CMD	Another diagnosis not related to COVID-19	Other causes non COVID
Salvador	Feminino	60 e mais	5	CMD	Another diagnosis not related to COVID-19	Other causes non COVID
Salvador	Masculino	30 a 59 anos	5	CMD	Another diagnosis not related to COVID-19	Other causes non COVID
Salvador	Masculino	30 a 59 anos	5	CMD	Another diagnosis not related to COVID-19	Other causes non COVID
Salvador	Masculino	60 e mais	5	CMD	Another diagnosis not related to COVID-19	Other causes non COVID
Salvador	Feminino	60 e mais	5	CMD	Another diagnosis not related to COVID-19	Other causes non COVID
Salvador	Masculino	30 a 59 anos	5	CMD	Lack of information	Other causes non COVID
Salvador	Masculino	0 a 29 anos	5	CMD	Another diagnosis not related to COVID-19	Other causes non COVID
Salvador	Feminino	60 e mais	5	Pneumonia	Possível	COVID
Salvador	Feminino	30 a 59 anos	5	CMD	Another diagnosis not related to COVID-19	Other causes non COVID
Salvador	Masculino	60 e mais	5	Pneumonia	Definitivo	COVID
Salvador	Feminino	60 e mais	5	Pneumonia	Lack of information	Other causes non COVID
Salvador	Feminino	60 e mais	5	SRAG	Lack of information	Other causes non COVID
Salvador	Masculino	60 e mais	5	Pneumonia	Lack of information	Other causes non COVID
Salvador	Masculino	60 e mais	5	Pneumonia	Lack of information	Other causes non COVID
Salvador	Masculino	30 a 59 anos	5	Pneumonia	Possível	COVID
Salvador	Feminino	60 e mais	5	Pneumonia	Lack of information	Other causes non COVID
Salvador	Masculino	30 a 59 anos	5	Pneumonia	Lack of information	Other causes non COVID
Salvador	Feminino	60 e mais	5	SRAG	Lack of information	Other causes non COVID
Salvador	Feminino	60 e mais	5	Pneumonia	Lack of information	Other causes non COVID
Salvador	Masculino	30 a 59 anos	6	CMD	Another diagnosis not related to COVID-19	Other causes non COVID
Salvador	Masculino	60 e mais	5	CMD	Another diagnosis not related to COVID-19	Other causes non COVID
Salvador	Feminino	60 e mais	5	CMD	Another diagnosis not related to COVID-19	Other causes non COVID
Salvador	Feminino	60 e mais	5	Pneumonia	Possível	COVID
Salvador	Feminino	60 e mais	5	SRAG	Definitivo	COVID
Salvador	Feminino	60 e mais	6	CMD	Another diagnosis not related to COVID-19	Other causes non COVID
Salvador	Masculino	60 e mais	5	CMD	Another diagnosis not related to COVID-19	Other causes non COVID
Salvador	Feminino	30 a 59 anos	5	CMD	Another diagnosis not related to COVID-19	Other causes non COVID
Salvador	Masculino	60 e mais	6	CMD	Another diagnosis not related to COVID-19	Other causes non COVID
Salvador	Masculino	60 e mais	6	CMD	Another diagnosis not related to COVID-19	Other causes non COVID
Salvador	Masculino	60 e mais	6	SRAG	Definitivo	COVID
Salvador	Masculino	30 a 59 anos	6	SRAG	Possível	COVID
Salvador	Feminino	60 e mais	6	SRAG	Possível	COVID
Salvador	Feminino	60 e mais	6	Pneumonia	Lack of information	Other causes non COVID
Salvador	Masculino	60 e mais	6	SRAG	Possível	COVID
Salvador	Masculino	60 e mais	5	Pneumonia	Lack of information	Other causes non COVID
Salvador	Feminino	60 e mais	6	Pneumonia	Lack of information	Other causes non COVID
Salvador	Masculino	60 e mais	6	SRAG	Definitivo	COVID
Salvador	Feminino	60 e mais	6	Pneumonia	Lack of information	Other causes non COVID
Salvador	Feminino	60 e mais	6	Pneumonia	Lack of information	Other causes non COVID
Salvador	Feminino	60 e mais	5	SRAG	Lack of information	Other causes non COVID
Salvador	Masculino	60 e mais	5	SRAG	Provável	COVID
Salvador	Masculino	60 e mais	5	I_RESP_AG	Lack of information	Other causes non COVID
Salvador	Masculino	60 e mais	5	SRAG	Lack of information	Other causes non COVID
Salvador	Feminino	60 e mais	6	SRAG	Possível	COVID
Salvador	Feminino	60 e mais	5	CMD	Possível	COVID
Salvador	Feminino	60 e mais	5	SRAG	Definitivo	COVID
Salvador	Masculino	60 e mais	6	Septicemia	Lack of information	Other causes non COVID
Salvador	Feminino	60 e mais	6	Pneumonia	Provável	COVID
Salvador	Masculino	60 e mais	6	SRAG	Possível	COVID
Salvador	Feminino	30 a 59 anos	6	CMD	Another diagnosis not related to COVID-19	Other causes non COVID
Salvador	Feminino	30 a 59 anos	6	CMD	Another diagnosis not related to COVID-19	Other causes non COVID
Salvador	Masculino	0 a 29 anos	6	Septicemia	Lack of information	Other causes non COVID
Salvador	Masculino	60 e mais	6	CMD	Another diagnosis not related to COVID-19	Other causes non COVID
Salvador	Masculino	60 e mais	6	SRAG	Definitivo	COVID
Salvador	Masculino	60 e mais	6	CMD	Another diagnosis not related to COVID-19	Other causes non COVID
Salvador	Feminino	30 a 59 anos	6	I_RESP_AG	Definitivo	COVID
Salvador	Feminino	60 e mais	6	CMD	Another diagnosis not related to COVID-19	Other causes non COVID
Salvador	Feminino	30 a 59 anos	6	Pneumonia	Lack of information	Other causes non COVID
Salvador	Feminino	60 e mais	6	CMD	Another diagnosis not related to COVID-19	Other causes non COVID
Salvador	Masculino	30 a 59 anos	6	CMD	Lack of information	Other causes non COVID
Salvador	Feminino	60 e mais	6	CMD	Another diagnosis not related to COVID-19	Other causes non COVID
Salvador	Feminino	30 a 59 anos	6	CMD	Another diagnosis not related to COVID-19	Other causes non COVID
Salvador	Masculino	60 e mais	6	CMD	Another diagnosis not related to COVID-19	Other causes non COVID
Salvador	Masculino	60 e mais	6	Pneumonia	Definitivo	COVID
Salvador	Masculino	60 e mais	5	Pneumonia	Definitivo	COVID
Salvador	Masculino	30 a 59 anos	6	Pneumonia	Lack of information	Other causes non COVID
Salvador	Feminino	30 a 59 anos	6	CMD	Lack of information	Other causes non COVID
Salvador	Masculino	60 e mais	6	Pneumonia	Lack of information	Other causes non COVID
Salvador	Masculino	60 e mais	6	Septicemia	Definitivo	COVID
Salvador	Feminino	60 e mais	6	Pneumonia	Provável	COVID
Salvador	Feminino	0 a 29 anos	6	Pneumonia	Provável	COVID
Salvador	Masculino	60 e mais	6	Pneumonia	Possível	COVID
Salvador	Masculino	60 e mais	6	Pneumonia	Definitivo	COVID
Salvador	Masculino	60 e mais	6	Pneumonia	Definitivo	COVID
Salvador	Masculino	0 a 29 anos	6	SRAG	Possível	COVID
Salvador	Masculino	60 e mais	6	Pneumonia	Lack of information	Other causes non COVID
Salvador	Masculino	30 a 59 anos	6	CMD	Another diagnosis not related to COVID-19	Other causes non COVID
Salvador	Masculino	30 a 59 anos	6	CMD	Lack of information	Other causes non COVID
Salvador	Masculino	30 a 59 anos	6	CMD	Another diagnosis not related to COVID-19	Other causes non COVID
Salvador	Masculino	60 e mais	6	CMD	Another diagnosis not related to COVID-19	Other causes non COVID
Salvador	Masculino	60 e mais	5	CMD	Another diagnosis not related to COVID-19	Other causes non COVID
Salvador	Masculino	30 a 59 anos	5	SRAG	Definitivo	COVID
Salvador	Masculino	60 e mais	6	CMD	Another diagnosis not related to COVID-19	Other causes non COVID
Salvador	Masculino	30 a 59 anos	6	CMD	Lack of information	Other causes non COVID
Salvador	Feminino	30 a 59 anos	6	CMD	Another diagnosis not related to COVID-19	Other causes non COVID
Salvador	Masculino	60 e mais	6	Pneumonia	Possível	COVID
Salvador	Masculino	0 a 29 anos	6	Septicemia	Provável	COVID
Salvador	Feminino	60 e mais	6	SRAG	Lack of information	Other causes non COVID
Salvador	Masculino	60 e mais	5	CMD	Another diagnosis not related to COVID-19	Other causes non COVID
Salvador	Feminino	30 a 59 anos	6	CMD	Provável	COVID
Salvador	Feminino	60 e mais	6	Septicemia	Lack of information	Other causes non COVID
Salvador	Masculino	60 e mais	6	Pneumonia	Lack of information	Other causes non COVID
Salvador	Masculino	60 e mais	6	Pneumonia	Lack of information	Other causes non COVID
Salvador	Feminino	60 e mais	6	CMD	Another diagnosis not related to COVID-19	Other causes non COVID
Salvador	Feminino	60 e mais	6	SRAG	Definitivo	COVID
Salvador	Masculino	60 e mais	6	Septicemia	Lack of information	Other causes non COVID
Salvador	Feminino	60 e mais	6	Septicemia	Lack of information	Other causes non COVID
Salvador	Feminino	60 e mais	6	Pneumonia	Provável	COVID
Salvador	Feminino	60 e mais	6	SRAG	Lack of information	Other causes non COVID
Salvador	Masculino	60 e mais	5	SRAG	Lack of information	Other causes non COVID
Salvador	Masculino	60 e mais	6	Pneumonia	Another diagnosis not related to COVID-19	Other causes non COVID
Salvador	Masculino	60 e mais	6	Septicemia	Definitivo	COVID
Salvador	Masculino	30 a 59 anos	6	SRAG	Provável	COVID
Salvador	Masculino	60 e mais	6	Pneumonia	Lack of information	Other causes non COVID
Salvador	Feminino	30 a 59 anos	6	CMD	Another diagnosis not related to COVID-19	Other causes non COVID
Salvador	Feminino	60 e mais	6	Pneumonia	Lack of information	Other causes non COVID
Salvador	Feminino	60 e mais	6	Pneumonia	Lack of information	Other causes non COVID
Salvador	Feminino	60 e mais	6	Pneumonia	Definitivo	COVID
Salvador	Masculino	30 a 59 anos	6	Septicemia	Possível	COVID
Salvador	Masculino	60 e mais	6	Septicemia	Lack of information	Other causes non COVID
Salvador	Feminino	60 e mais	6	SRAG	Definitivo	COVID
Salvador	Feminino	60 e mais	6	Pneumonia	Lack of information	Other causes non COVID
Salvador	Masculino	60 e mais	6	Pneumonia	Lack of information	Other causes non COVID
Salvador	Masculino	30 a 59 anos	6	CMD	Another diagnosis not related to COVID-19	Other causes non COVID
Salvador	Masculino	30 a 59 anos	6	Septicemia	Lack of information	Other causes non COVID
Salvador	Feminino	60 e mais	6	SRAG	Lack of information	Other causes non COVID
Salvador	Feminino	60 e mais	6	Pneumonia	Possível	COVID
Salvador	Masculino	60 e mais	6	Septicemia	Lack of information	Other causes non COVID
Salvador	Masculino	60 e mais	6	Septicemia	Definitivo	COVID
Salvador	Feminino	30 a 59 anos	6	Pneumonia	Provável	COVID
Salvador	Masculino	60 e mais	6	SRAG	Lack of information	Other causes non COVID
Salvador	Feminino	60 e mais	6	SRAG	Lack of information	Other causes non COVID
Salvador	Feminino	60 e mais	6	SRAG	Possível	COVID
Salvador	Masculino	30 a 59 anos	6	SRAG	Possível	COVID
Salvador	Masculino	60 e mais	6	CMD	Lack of information	Other causes non COVID
Salvador	Masculino	60 e mais	6	Pneumonia	Definitivo	COVID
Salvador	Masculino	60 e mais	6	Pneumonia	Lack of information	Other causes non COVID
Salvador	Masculino	60 e mais	6	CMD	Another diagnosis not related to COVID-19	Other causes non COVID
Salvador	Feminino	60 e mais	6	CMD	Definitivo	COVID
Salvador	Feminino	30 a 59 anos	6	CMD	Another diagnosis not related to COVID-19	Other causes non COVID
Salvador	Masculino	30 a 59 anos	6	CMD	Lack of information	Other causes non COVID
Salvador	Feminino	60 e mais	6	CMD	Another diagnosis not related to COVID-19	Other causes non COVID
Salvador	Masculino	30 a 59 anos	6	CMD	Another diagnosis not related to COVID-19	Other causes non COVID
Salvador	Masculino	30 a 59 anos	6	Septicemia	Lack of information	Other causes non COVID
Salvador	Masculino	30 a 59 anos	6	CMD	Another diagnosis not related to COVID-19	Other causes non COVID
Salvador	Feminino	60 e mais	6	Pneumonia	Lack of information	Other causes non COVID
Salvador	Feminino	60 e mais	6	SRAG	Possível	COVID
Salvador	Masculino	60 e mais	6	Septicemia	Lack of information	Other causes non COVID
Salvador	Feminino	60 e mais	6	Pneumonia	Definitivo	COVID
Salvador	Masculino	30 a 59 anos	6	CMD	Lack of information	Other causes non COVID
Salvador	Masculino	60 e mais	6	Pneumonia	Possível	COVID
Salvador	Feminino	30 a 59 anos	6	CMD	Another diagnosis not related to COVID-19	Other causes non COVID
Salvador	Masculino	0 a 29 anos	6	CMD	Another diagnosis not related to COVID-19	Other causes non COVID
Salvador	Feminino	60 e mais	6	SRAG	Another diagnosis not related to COVID-19	Other causes non COVID
Salvador	Masculino	60 e mais	6	Pneumonia	Definitivo	COVID
Salvador	Masculino	30 a 59 anos	6	SRAG	Lack of information	Other causes non COVID
Salvador	Feminino	60 e mais	6	CMD	Another diagnosis not related to COVID-19	Other causes non COVID
Salvador	Feminino	60 e mais	6	Pneumonia	Lack of information	Other causes non COVID
Salvador	Masculino	60 e mais	6	Pneumonia	Lack of information	Other causes non COVID
Salvador	Masculino	60 e mais	6	Pneumonia	Lack of information	Other causes non COVID
Salvador	Feminino	30 a 59 anos	6	I_RESP_AG	Definitivo	COVID
Salvador	Feminino	60 e mais	6	SRAG	Lack of information	Other causes non COVID
Salvador	Masculino	60 e mais	6	Pneumonia	Possível	COVID
Salvador	Masculino	30 a 59 anos	6	Pneumonia	Lack of information	Other causes non COVID
Salvador	Feminino	60 e mais	6	Pneumonia	Possível	COVID
Salvador	Feminino	60 e mais	6	SRAG	Possível	COVID
Salvador	Masculino	60 e mais	6	SRAG	Definitivo	COVID
Salvador	Masculino	60 e mais	6	Pneumonia	Lack of information	Other causes non COVID
Salvador	Masculino	30 a 59 anos	6	CMD	Lack of information	Other causes non COVID
Salvador	Feminino	60 e mais	6	Septicemia	Lack of information	Other causes non COVID
Salvador	Feminino	60 e mais	6	Pneumonia	Lack of information	Other causes non COVID
Salvador	Feminino	60 e mais	6	CMD	Lack of information	Other causes non COVID
Salvador	Feminino	60 e mais	6	CMD	Another diagnosis not related to COVID-19	Other causes non COVID
Salvador	Feminino	60 e mais	6	Pneumonia	Lack of information	Other causes non COVID
Salvador	Feminino	60 e mais	6	Pneumonia	Lack of information	Other causes non COVID
Salvador	Masculino	60 e mais	6	Pneumonia	Lack of information	Other causes non COVID
Salvador	Feminino	60 e mais	6	SRAG	Lack of information	Other causes non COVID
Salvador	Feminino	60 e mais	6	SRAG	Lack of information	Other causes non COVID
Salvador	Masculino	60 e mais	6	CMD	Another diagnosis not related to COVID-19	Other causes non COVID
Salvador	Feminino	60 e mais	6	Pneumonia	Lack of information	Other causes non COVID
Salvador	Masculino	60 e mais	5	CMD	Another diagnosis not related to COVID-19	Other causes non COVID
Belo Horizonte	Masculino	30 a 59 anos	4	Septicemia	Lack of information	Other causes non COVID
Belo Horizonte	Feminino	60 e mais	4	Septicemia	Possível	COVID
Belo Horizonte	Masculino	60 e mais	4	Pneumonia	Provável	COVID
Belo Horizonte	Feminino	60 e mais	4	Pneumonia	Lack of information	Other causes non COVID
Belo Horizonte	Feminino	60 e mais	4	Pneumonia	Lack of information	Other causes non COVID
Belo Horizonte	Feminino	60 e mais	4	Pneumonia	Possível	COVID
Belo Horizonte	Feminino	60 e mais	4	Pneumonia	Lack of information	Other causes non COVID
Belo Horizonte	Feminino	60 e mais	4	Pneumonia	Possível	COVID
Belo Horizonte	Masculino	30 a 59 anos	4	Septicemia	Lack of information	Other causes non COVID
Belo Horizonte	Feminino	30 a 59 anos	4	Pneumonia	Lack of information	Other causes non COVID
Belo Horizonte	Feminino	60 e mais	4	Pneumonia	Lack of information	Other causes non COVID
Belo Horizonte	Feminino	60 e mais	4	CMD	Lack of information	Other causes non COVID
Belo Horizonte	Masculino	60 e mais	5	Pneumonia	Lack of information	Other causes non COVID
Belo Horizonte	Masculino	60 e mais	4	CMD	Possível	COVID
Belo Horizonte	Masculino	60 e mais	5	Pneumonia	Possível	COVID
Belo Horizonte	Feminino	60 e mais	5	Pneumonia	Possível	COVID
Belo Horizonte	Feminino	60 e mais	4	Septicemia	Lack of information	Other causes non COVID
Belo Horizonte	Feminino	60 e mais	5	SRAG	Possível	COVID
Belo Horizonte	Feminino	60 e mais	4	Septicemia	Lack of information	Other causes non COVID
Belo Horizonte	Masculino	60 e mais	5	Pneumonia	Provável	COVID
Belo Horizonte	Feminino	60 e mais	4	Pneumonia	Possível	COVID
Belo Horizonte	Masculino	30 a 59 anos	4	SRAG	Lack of information	Other causes non COVID
Belo Horizonte	Feminino	30 a 59 anos	6	SRAG	Possível	COVID
Belo Horizonte	Masculino	60 e mais	6	Pneumonia	Possível	COVID
Belo Horizonte	Feminino	60 e mais	5	Septicemia	Possível	COVID
Belo Horizonte	Feminino	60 e mais	5	Pneumonia	Lack of information	Other causes non COVID
Belo Horizonte	Masculino	60 e mais	4	Pneumonia	Possível	COVID
Belo Horizonte	Feminino	60 e mais	4	Pneumonia	Possível	COVID
Belo Horizonte	Feminino	60 e mais	6	Pneumonia	Lack of information	Other causes non COVID
Belo Horizonte	Masculino	60 e mais	6	Pneumonia	Lack of information	Other causes non COVID
Belo Horizonte	Feminino	60 e mais	5	SRAG	Possível	COVID
Belo Horizonte	Feminino	30 a 59 anos	5	SRAG	Possível	COVID
Belo Horizonte	Feminino	60 e mais	5	Pneumonia	Lack of information	Other causes non COVID
Belo Horizonte	Feminino	60 e mais	5	Pneumonia	Possível	COVID
Belo Horizonte	Masculino	60 e mais	5	Pneumonia	Lack of information	Other causes non COVID
Belo Horizonte	Masculino	60 e mais	5	Pneumonia	Possível	COVID
Belo Horizonte	Masculino	60 e mais	5	Pneumonia	Lack of information	Other causes non COVID
Belo Horizonte	Feminino	60 e mais	5	Pneumonia	Lack of information	Other causes non COVID
Belo Horizonte	Feminino	60 e mais	5	Septicemia	Lack of information	Other causes non COVID
Belo Horizonte	Masculino	30 a 59 anos	5	Septicemia	Lack of information	Other causes non COVID
Belo Horizonte	Masculino	60 e mais	5	Septicemia	Definitivo	COVID
Belo Horizonte	Masculino	60 e mais	5	Pneumonia	Lack of information	Other causes non COVID
Belo Horizonte	Masculino	60 e mais	4	SRAG	Possível	COVID
Belo Horizonte	Masculino	0 a 29 anos	5	Pneumonia	Possível	COVID
Belo Horizonte	Masculino	60 e mais	5	Pneumonia	Lack of information	Other causes non COVID
Belo Horizonte	Feminino	60 e mais	5	Pneumonia	Possível	COVID
Belo Horizonte	Masculino	60 e mais	5	Pneumonia	Lack of information	Other causes non COVID
Belo Horizonte	Masculino	30 a 59 anos	5	Pneumonia	Lack of information	Other causes non COVID
Belo Horizonte	Masculino	60 e mais	5	SRAG	Possível	COVID
Belo Horizonte	Feminino	60 e mais	5	CMD	Lack of information	Other causes non COVID
Belo Horizonte	Feminino	60 e mais	6	Pneumonia	Possível	COVID
Belo Horizonte	Masculino	60 e mais	5	Septicemia	Possível	COVID
Belo Horizonte	Masculino	60 e mais	6	SRAG	Lack of information	Other causes non COVID
Belo Horizonte	Masculino	60 e mais	6	Pneumonia	Possível	COVID
Belo Horizonte	Feminino	60 e mais	5	Septicemia	Lack of information	Other causes non COVID
Belo Horizonte	Feminino	60 e mais	6	Pneumonia	Lack of information	Other causes non COVID
Belo Horizonte	Feminino	60 e mais	6	Pneumonia	Possível	COVID
Belo Horizonte	Feminino	60 e mais	6	Pneumonia	Lack of information	Other causes non COVID
Belo Horizonte	Feminino	30 a 59 anos	6	SRAG	Provável	COVID
Belo Horizonte	Masculino	30 a 59 anos	5	SRAG	Possível	COVID
Belo Horizonte	Masculino	60 e mais	5	SRAG	Possível	COVID
Belo Horizonte	Feminino	60 e mais	6	Pneumonia	Lack of information	Other causes non COVID
Belo Horizonte	Masculino	60 e mais	6	Septicemia	Lack of information	Other causes non COVID
Belo Horizonte	Masculino	60 e mais	6	Pneumonia	Possível	COVID
Belo Horizonte	Masculino	60 e mais	6	I_RESP_AG	Possível	COVID
Belo Horizonte	Feminino	60 e mais	6	Pneumonia	Lack of information	Other causes non COVID
Belo Horizonte	Masculino	60 e mais	6	SRAG	Lack of information	Other causes non COVID
Belo Horizonte	Masculino	30 a 59 anos	6	Pneumonia	Lack of information	Other causes non COVID
Belo Horizonte	Masculino	60 e mais	5	SRAG	Lack of information	Other causes non COVID
Belo Horizonte	Masculino	60 e mais	6	Pneumonia	Definitivo	COVID
Belo Horizonte	Feminino	60 e mais	6	SRAG	Definitivo	COVID
Belo Horizonte	Masculino	60 e mais	6	Pneumonia	Definitivo	COVID
Belo Horizonte	Feminino	60 e mais	6	CMD	Possível	COVID
Belo Horizonte	Masculino	60 e mais	6	CMD	Another diagnosis not related to COVID-19	Other causes non COVID
Belo Horizonte	Masculino	60 e mais	5	Septicemia	Possível	COVID
Belo Horizonte	Feminino	60 e mais	5	Septicemia	Lack of information	Other causes non COVID
Belo Horizonte	Masculino	60 e mais	6	Septicemia	Lack of information	Other causes non COVID
Belo Horizonte	Feminino	60 e mais	6	Septicemia	Another diagnosis not related to COVID-19	Other causes non COVID
Belo Horizonte	Masculino	60 e mais	5	Pneumonia	Possível	COVID
Belo Horizonte	Feminino	60 e mais	6	Pneumonia	Definitivo	COVID
Belo Horizonte	Masculino	60 e mais	6	Pneumonia	Definitivo	COVID
Belo Horizonte	Masculino	30 a 59 anos	6	SRAG	Lack of information	Other causes non COVID
Belo Horizonte	Masculino	60 e mais	6	SRAG	Definitivo	COVID
Belo Horizonte	Masculino	60 e mais	6	SRAG	Lack of information	Other causes non COVID
Belo Horizonte	Feminino	30 a 59 anos	6	Pneumonia	Lack of information	Other causes non COVID
Belo Horizonte	Masculino	30 a 59 anos	6	CMD	Another diagnosis not related to COVID-19	Other causes non COVID
Belo Horizonte	Masculino	30 a 59 anos	6	CMD	Possível	COVID
Belo Horizonte	Masculino	60 e mais	6	Pneumonia	Lack of information	Other causes non COVID
Belo Horizonte	Masculino	60 e mais	6	Pneumonia	Possível	COVID
Belo Horizonte	Masculino	60 e mais	6	Pneumonia	Possível	COVID
Belo Horizonte	Feminino	60 e mais	6	Pneumonia	Possível	COVID
Belo Horizonte	Masculino	60 e mais	6	Septicemia	Lack of information	Other causes non COVID
Belo Horizonte	Masculino	60 e mais	6	Pneumonia	Definitivo	COVID
Belo Horizonte	Feminino	60 e mais	6	Pneumonia	Definitivo	COVID
Belo Horizonte	Masculino	60 e mais	6	Pneumonia	Possível	COVID
Belo Horizonte	Feminino	60 e mais	6	CMD	Lack of information	Other causes non COVID
Belo Horizonte	Masculino	30 a 59 anos	6	CMD	Lack of information	Other causes non COVID
Belo Horizonte	Masculino	60 e mais	6	Pneumonia	Definitivo	COVID
Belo Horizonte	Feminino	60 e mais	6	SRAG	Lack of information	Other causes non COVID
Belo Horizonte	Feminino	60 e mais	6	Pneumonia	Lack of information	Other causes non COVID
Belo Horizonte	Masculino	60 e mais	6	Pneumonia	Lack of information	Other causes non COVID
Salvador	Masculino	60 e mais	2	Septicemia	Lack of information	Other causes non COVID
Salvador	Feminino	60 e mais	3	SRAG	Lack of information	Other causes non COVID
Natal (ocorrencia). Residente outros municípios.	Feminino	0 a 29 anos	3	SRAG	Lack of information	Other causes non COVID
Salvador	Masculino	60 e mais	5	CMD	Lack of information	Other causes non COVID
Natal (residente)	Feminino	60 e mais	5	Pneumonia	Definitivo	COVID
